# Supplementary material for: [Bis­(diphenyl­phosphino)methane-κ2 P,P′]dichloridopalladium(II)
Source: Acta Crystallogr Sect E Struct Rep Online. 2009 Jan 8;65(Pt 2):m158–9. doi: 10.1107/S1600536808042980 (PMC2968394; doi:10.1107/S1600536808042980)
Supplement: Supplementary file 1 [file e-65-0m158-sup1.cif]

##############################################################################
###                                                                        ###
###        Electronic paper (Acta Crystallographica Section E)             ###
###                                                                        ###
##############################################################################
#                                                                            #
# This CIF contains the data in a paper accepted for publication in Acta     #
# Crystallographica Section E. It conforms to the requirements of Notes      #
# for Authors for Section E, and has been peer reviewed under the auspices   #
# of the IUCr Commission on Journals.                                        #
#                                                                            #
# Full details of the Crystallographic Information File format               #
# are given in the paper "The Crystallographic Information File (CIF):       #
# a New Standard Archive File for Crystallography" by S. R. Hall, F. H.      #
# Allen and I. D. Brown [Acta Cryst. (1991), A47, 655-685].                  #
#                                                                            #
# The current version of the core CIF dictionary is obtainable from          #
# ftp://ftp.iucr.org/pub/cif_core.dic. The current version number is 2.4.    #
#                                                                            #
# Software is freely available for graphical display of the structure(s) in  #
# this CIF.  For information consult the CIF home page http://www.iucr.org/  #
# cif/home.html                                                              #
#                                                                            #
# This file may be used for bona fide research purposes within the           #
# scientific community so long as proper attribution is given to the journal # 
# article from which it was obtained.                                        #
#                                                                            #
##############################################################################
                                             
data_I
_audit_creation_method     SHELXL-97
_chemical_name_systematic
;
[Bis(diphenylphosphino)methane-\k^2^<i>P</i>,<i>P</i>']dichloridopalladium(II)
;
_chemical_name_common     ?
_chemical_formula_moiety     'C25 H22 Cl2 P2 Pd'
_chemical_formula_sum     'C25 H22 Cl2 P2 Pd'
_chemical_formula_iupac     '[Pd Cl2 (C25 H22 P2)]'
_chemical_formula_weight     561.67
_chemical_melting_point     ?
_symmetry_cell_setting     Monoclinic
_symmetry_space_group_name_H-M     C2/c
_symmetry_space_group_name_Hall     '-C 2yc'
loop_
    _symmetry_equiv_pos_as_xyz
    'x, y, z'
    '-x, y, -z+1/2'
    'x+1/2, y+1/2, z'
    '-x+1/2, y+1/2, -z+1/2'
    '-x, -y, -z'
    'x, -y, z-1/2'
    '-x+1/2, -y+1/2, -z'
    'x+1/2, -y+1/2, z-1/2'
_cell_length_a     16.137(2)
_cell_length_b     7.7836(9)
_cell_length_c     19.217(2)
_cell_angle_alpha     90.00
_cell_angle_beta     99.029(3)
_cell_angle_gamma     90.00
_cell_volume     2383.8(5)
_cell_formula_units_Z     4
_cell_measurement_reflns_used     5783
_cell_measurement_theta_min     2.91
_cell_measurement_theta_max     30.54
_cell_measurement_temperature     100(2)
_exptl_crystal_description     block
_exptl_crystal_colour     yellow
_exptl_crystal_size_max     0.60
_exptl_crystal_size_mid     0.40
_exptl_crystal_size_min     0.20
_exptl_crystal_density_diffrn     1.565
_exptl_crystal_density_meas     ?
_exptl_crystal_density_method     'not measured'
_exptl_crystal_F_000     1128
_exptl_absorpt_coefficient_mu     1.147
_exptl_absorpt_correction_type     'multi-scan'
_exptl_absorpt_process_details     '(SADABS in SAINT-Plus; Bruker, 2003)'
_exptl_absorpt_correction_T_min     0.635
_exptl_absorpt_correction_T_max     0.795
_exptl_special_details
;
;
_diffrn_ambient_temperature     100(2)
_diffrn_radiation_type     MoK\a
_diffrn_radiation_wavelength     0.71073
_diffrn_radiation_source     'fine-focus sealed tube'
_diffrn_radiation_monochromator     graphite
_diffrn_measurement_device_type     'Bruker SMART APEX CCD diffractometer'
_diffrn_measurement_method     '\w scans'
_diffrn_reflns_number     11903
_diffrn_reflns_av_R_equivalents     0.0215
_diffrn_reflns_av_sigmaI/netI     0.0168
_diffrn_reflns_theta_min     2.15
_diffrn_reflns_theta_max     28.28
_diffrn_reflns_theta_full     28.28
_diffrn_measured_fraction_theta_max     0.999
_diffrn_measured_fraction_theta_full     0.999
_diffrn_reflns_limit_h_min     -21
_diffrn_reflns_limit_h_max     21
_diffrn_reflns_limit_k_min     -10
_diffrn_reflns_limit_k_max     10
_diffrn_reflns_limit_l_min     -25
_diffrn_reflns_limit_l_max     25
_refine_special_details
;
Refinement of <i>F</i>^2^ against ALL reflections. The weighted <i>R</i>-factor
<i>wR</i> and goodness of fit <i>S</i> are based on <i>F</i>^2^, conventional
<i>R</i>-factors <i>R</i> are based on <i>F</i>, with <i>F</i> set to zero for
negative <i>F</i>^2^. The threshold expression of <i>F</i>^2^ >
\s(<i>F</i>^2^) is used only for calculating <i>R</i>-factors(gt) <i>etc</i>.
and is not relevant to the choice of reflections for refinement.
<i>R</i>-factors based on <i>F</i>^2^ are statistically about twice as large
as those based on <i>F</i>, and <i>R</i>- factors based on ALL data will be
even larger.
;
_reflns_number_total     2951
_reflns_number_gt     2889
_reflns_threshold_expression     I>2\s(I)
_refine_ls_structure_factor_coef     Fsqd
_refine_ls_matrix_type     full
_refine_ls_R_factor_all     0.0361
_refine_ls_R_factor_gt     0.0354
_refine_ls_wR_factor_gt     0.0780
_refine_ls_wR_factor_ref     0.0782
_refine_ls_goodness_of_fit_ref     1.342
_refine_ls_restrained_S_all     1.342
_refine_ls_number_reflns     2951
_refine_ls_number_parameters     159
_refine_ls_number_restraints     0
_refine_ls_hydrogen_treatment     constr
_refine_ls_weighting_scheme     calc
_refine_ls_weighting_details
         'calc w=1/[\s^2^(Fo^2^)+(0.0001P)^2^+8.3555P] where P=(Fo^2^+2Fc^2^)/3'
_atom_sites_solution_hydrogens     geom
_atom_sites_solution_primary     direct
_atom_sites_solution_secondary     difmap
_refine_ls_shift/su_max     0.000
_refine_ls_shift/su_mean     0.000
_refine_diff_density_max     0.428
_refine_diff_density_min     -0.465
_refine_ls_extinction_method     none
_refine_ls_extinction_coef     ?
loop_
    _atom_type_symbol
    _atom_type_description
    _atom_type_scat_dispersion_real
    _atom_type_scat_dispersion_imag
    _atom_type_scat_source
    'C' 'C' 0.0033 0.0016
                         'International Tables Vol C Tables 4.2.6.8 and 6.1.1.4'
    'H' 'H' 0.0000 0.0000
                         'International Tables Vol C Tables 4.2.6.8 and 6.1.1.4'
    'P' 'P' 0.1023 0.0942
                         'International Tables Vol C Tables 4.2.6.8 and 6.1.1.4'
    'Cl' 'Cl' 0.1484 0.1585
                         'International Tables Vol C Tables 4.2.6.8 and 6.1.1.4'
    'Pd' 'Pd' -0.9988 1.0072
                         'International Tables Vol C Tables 4.2.6.8 and 6.1.1.4'
_computing_data_collection     'SMART  (Bruker, 1997-2002)'
_computing_cell_refinement     'SAINT-Plus (Bruker, 2003)'
_computing_data_reduction     'SAINT-Plus (Bruker, 2003)'
_computing_structure_solution     'SHELXTL (Sheldrick, 2008)'
_computing_structure_refinement     'SHELXTL (Sheldrick, 2008)'
_computing_molecular_graphics     'SHELXTL (Sheldrick, 2008)'
_computing_publication_material     'SHELXTL (Sheldrick, 2008)'
loop_
    _atom_site_type_symbol
    _atom_site_label
    _atom_site_fract_x
    _atom_site_fract_y
    _atom_site_fract_z
    _atom_site_U_iso_or_equiv
    _atom_site_adp_type
    _atom_site_calc_flag
    _atom_site_refinement_flags
    _atom_site_occupancy
    _atom_site_disorder_assembly
    _atom_site_disorder_group
    Pd Pd1A 0.0000 0.09241(5) 0.2500 0.01440(10) Uani d SP 0.6677(10) . 1
    P P1A 0.02483(5) -0.13693(15) 0.18695(4) 0.01393(18) Uani d P 0.6677(10) . 1
    C C1A 0.0000 -0.2984(6) 0.2500 0.0183(9) Uani d SP 0.6677(10) . 1
    H H1B 0.0487 -0.3709 0.2690 0.022 Uiso calc PR 0.3339(5) . 1
    H H1A -0.0487 -0.3709 0.2310 0.022 Uiso calc PR 0.3339(5) . 1
    Pd Pd1B 0.0000 -0.46608(9) 0.2500 0.0170(2) Uani d SP 0.3323(10) . 2
    P P1B 0.02709(11) -0.2360(3) 0.18811(9) 0.0154(4) Uani d P 0.3323(10) . 2
    C C1B 0.0000 -0.0716(13) 0.2500 0.0198(19) Uani d SP 0.3323(10) . 2
    H H1D -0.0483 0.0009 0.2299 0.024 Uiso calc PR 0.1661(5) . 2
    H H1C 0.0483 0.0009 0.2701 0.024 Uiso calc PR 0.1661(5) . 2
    Cl Cl1 -0.03931(4) 0.30720(8) 0.32776(3) 0.02497(14) Uani d . 1 . .
    C C2 0.13277(14) -0.1786(3) 0.17332(12) 0.0224(5) Uani d . 1 . .
    C C3 0.18792(18) -0.0469(4) 0.19471(15) 0.0323(6) Uani d . 1 . .
    H H3 0.1694 0.0523 0.2166 0.039 Uiso calc R 1 . .
    C C4 0.27074(19) -0.0603(5) 0.18403(18) 0.0443(8) Uani d . 1 . .
    H H4 0.3091 0.0299 0.1991 0.053 Uiso calc R 1 . .
    C C5 0.29780(17) -0.2026(5) 0.15199(16) 0.0387(7) Uani d . 1 . .
    H H5 0.3546 -0.2108 0.1449 0.046 Uiso calc R 1 . .
    C C6 0.2426(2) -0.3334(4) 0.13011(16) 0.0376(7) Uani d . 1 . .
    H H6 0.2612 -0.4316 0.1076 0.045 Uiso calc R 1 . .
    C C7 0.15988(19) -0.3222(4) 0.14082(15) 0.0335(6) Uani d . 1 . .
    H H7 0.1218 -0.4128 0.1259 0.040 Uiso calc R 1 . .
    C C8 -0.04350(15) -0.1806(4) 0.10459(12) 0.0243(5) Uani d . 1 . .
    C C9 -0.07168(19) -0.3397(4) 0.07889(16) 0.0347(6) Uani d . 1 . .
    H H9 -0.0548 -0.4404 0.1053 0.042 Uiso calc R 1 . .
    C C10 -0.1238(2) -0.3529(5) 0.01553(17) 0.0453(8) Uani d . 1 . .
    H H10 -0.1430 -0.4626 -0.0017 0.054 Uiso calc R 1 . .
    C C11 -0.14816(19) -0.2087(5) -0.02285(15) 0.0439(8) Uani d . 1 . .
    H H11 -0.1841 -0.2189 -0.0668 0.053 Uiso calc R 1 . .
    C C12 -0.1214(2) -0.0502(5) 0.00133(17) 0.0423(8) Uani d . 1 . .
    H H12 -0.1389 0.0492 -0.0257 0.051 Uiso calc R 1 . .
    C C13 -0.06807(18) -0.0336(4) 0.06589(16) 0.0333(6) Uani d . 1 . .
    H H13 -0.0491 0.0764 0.0829 0.040 Uiso calc R 1 . .
loop_
    _atom_site_aniso_label
    _atom_site_aniso_U_11
    _atom_site_aniso_U_22
    _atom_site_aniso_U_33
    _atom_site_aniso_U_12
    _atom_site_aniso_U_13
    _atom_site_aniso_U_23
    Pd1A 0.01479(17) 0.01283(17) 0.01607(17) 0.000 0.00393(12) 0.000
    P1A 0.0138(4) 0.0149(5) 0.0133(4) 0.0008(3) 0.0030(3) -0.0005(3)
    C1A 0.023(2) 0.016(2) 0.017(2) 0.000 0.0053(18) 0.000
    Pd1B 0.0178(4) 0.0130(4) 0.0215(4) 0.000 0.0069(3) 0.000
    P1B 0.0171(8) 0.0140(10) 0.0154(8) -0.0010(7) 0.0033(6) 0.0000(7)
    C1B 0.021(5) 0.023(5) 0.017(4) 0.000 0.006(4) 0.000
    Cl1 0.0257(3) 0.0236(3) 0.0275(3) 0.0016(2) 0.0101(2) -0.0020(2)
    C2 0.0150(10) 0.0364(14) 0.0160(10) -0.0019(9) 0.0031(8) -0.0002(10)
    C3 0.0318(14) 0.0289(14) 0.0360(14) 0.0020(11) 0.0049(11) -0.0092(11)
    C4 0.0293(15) 0.050(2) 0.0533(19) -0.0197(14) 0.0054(13) -0.0155(16)
    C5 0.0160(12) 0.062(2) 0.0385(15) 0.0048(13) 0.0054(11) 0.0017(15)
    C6 0.0438(17) 0.0317(15) 0.0402(16) 0.0117(13) 0.0158(13) -0.0010(12)
    C7 0.0392(15) 0.0278(14) 0.0366(15) -0.0140(12) 0.0155(12) -0.0067(11)
    C8 0.0153(10) 0.0421(15) 0.0158(10) -0.0017(10) 0.0032(8) -0.0013(10)
    C9 0.0339(15) 0.0296(14) 0.0397(16) 0.0038(12) 0.0033(12) 0.0052(12)
    C10 0.0454(18) 0.049(2) 0.0385(17) -0.0123(15) -0.0010(14) -0.0161(15)
    C11 0.0278(14) 0.079(3) 0.0225(13) -0.0011(15) -0.0025(11) -0.0013(15)
    C12 0.0359(16) 0.053(2) 0.0414(17) 0.0204(14) 0.0175(13) 0.0273(15)
    C13 0.0351(15) 0.0270(14) 0.0426(16) -0.0048(11) 0.0211(13) -0.0064(12)
_geom_special_details
;
All e.s.d.'s (except the e.s.d. in the dihedral angle between two l.s. planes)
are estimated using the full covariance matrix. The cell e.s.d.'s are taken
into account individually in the estimation of e.s.d.'s in distances, angles
and torsion angles; correlations between e.s.d.'s in cell parameters are only
used when they are defined by crystal symmetry. An approximate (isotropic)
treatment of cell e.s.d.'s is used for estimating e.s.d.'s involving l.s.
planes.
;
loop_
    _geom_bond_atom_site_label_1
    _geom_bond_atom_site_label_2
    _geom_bond_site_symmetry_2
    _geom_bond_distance
    _geom_bond_publ_flag
    Pd1A P1A . 2.2288(11) ?
    Pd1A P1A 2 2.2288(11) ?
    Pd1A Cl1 2 2.3933(7) ?
    Pd1A Cl1 . 2.3933(7) ?
    P1A C8 . 1.814(3) ?
    P1A C2 . 1.831(2) ?
    P1A C1A . 1.833(3) ?
    P1A P1A 2 2.6690(17) ?
    C1A P1A 2 1.833(3) ?
    C1A H1B . 0.9900 ?
    C1A H1A . 0.9900 ?
    Pd1B P1B 2 2.231(2) ?
    Pd1B P1B . 2.231(2) ?
    Pd1B Cl1 2_545 2.4591(8) ?
    Pd1B Cl1 1_545 2.4591(8) ?
    P1B C2 . 1.828(3) ?
    P1B C1B . 1.846(8) ?
    P1B C8 . 1.867(3) ?
    P1B P1B 2 2.660(3) ?
    C1B P1B 2 1.846(8) ?
    C1B H1D . 0.9900 ?
    C1B H1C . 0.9900 ?
    Cl1 Pd1B 1_565 2.4591(8) ?
    C2 C3 . 1.377(4) ?
    C2 C7 . 1.384(4) ?
    C3 C4 . 1.388(4) ?
    C3 H3 . 0.9500 ?
    C4 C5 . 1.372(5) ?
    C4 H4 . 0.9500 ?
    C5 C6 . 1.374(5) ?
    C5 H5 . 0.9500 ?
    C6 C7 . 1.385(4) ?
    C6 H6 . 0.9500 ?
    C7 H7 . 0.9500 ?
    C8 C9 . 1.383(4) ?
    C8 C13 . 1.388(4) ?
    C9 C10 . 1.371(4) ?
    C9 H9 . 0.9500 ?
    C10 C11 . 1.367(5) ?
    C10 H10 . 0.9500 ?
    C11 C12 . 1.364(5) ?
    C11 H11 . 0.9500 ?
    C12 C13 . 1.400(5) ?
    C12 H12 . 0.9500 ?
    C13 H13 . 0.9500 ?
loop_
    _geom_angle_atom_site_label_1
    _geom_angle_atom_site_label_2
    _geom_angle_atom_site_label_3
    _geom_angle_site_symmetry_1
    _geom_angle_site_symmetry_3
    _geom_angle
    _geom_angle_publ_flag
    P1A Pd1A P1A . 2 73.56(5) ?
    P1A Pd1A Cl1 . 2 97.60(3) ?
    P1A Pd1A Cl1 2 2 170.67(3) ?
    P1A Pd1A Cl1 . . 170.67(3) ?
    P1A Pd1A Cl1 2 . 97.60(3) ?
    Cl1 Pd1A Cl1 2 . 91.38(3) ?
    C8 P1A C2 . . 107.67(11) ?
    C8 P1A C1A . . 106.40(12) ?
    C2 P1A C1A . . 106.54(11) ?
    C8 P1A Pd1A . . 119.22(10) ?
    C2 P1A Pd1A . . 118.43(9) ?
    C1A P1A Pd1A . . 96.50(12) ?
    C8 P1A P1A . 2 124.36(9) ?
    C2 P1A P1A . 2 123.91(9) ?
    Pd1A P1A P1A . 2 53.22(3) ?
    P1A C1A P1A . 2 93.4(2) ?
    P1A C1A H1B . . 113.0 ?
    P1A C1A H1B 2 . 113.0 ?
    P1A C1A H1A . . 113.0 ?
    P1A C1A H1A 2 . 113.0 ?
    H1B C1A H1A . . 110.4 ?
    P1B Pd1B P1B 2 . 73.19(11) ?
    P1B Pd1B Cl1 2 2_545 172.28(6) ?
    P1B Pd1B Cl1 . 2_545 99.29(5) ?
    P1B Pd1B Cl1 2 1_545 99.28(5) ?
    P1B Pd1B Cl1 . 1_545 172.28(6) ?
    Cl1 Pd1B Cl1 2_545 1_545 88.28(4) ?
    C2 P1B C1B . . 104.60(19) ?
    C2 P1B C8 . . 105.56(14) ?
    C1B P1B C8 . . 102.70(18) ?
    C2 P1B Pd1B . . 123.00(13) ?
    C1B P1B Pd1B . . 97.3(2) ?
    C8 P1B Pd1B . . 119.96(13) ?
    C2 P1B P1B . 2 125.79(13) ?
    C8 P1B P1B . 2 121.81(13) ?
    Pd1B P1B P1B . 2 53.40(5) ?
    P1B C1B P1B . 2 92.2(5) ?
    P1B C1B H1D . . 113.3 ?
    P1B C1B H1D 2 . 113.3 ?
    P1B C1B H1C . . 113.3 ?
    P1B C1B H1C 2 . 113.3 ?
    H1D C1B H1C . . 110.6 ?
    C3 C2 C7 . . 120.0(2) ?
    C3 C2 P1B . . 135.2(2) ?
    C7 C2 P1B . . 104.0(2) ?
    C3 C2 P1A . . 114.2(2) ?
    C7 C2 P1A . . 125.7(2) ?
    C2 C3 C4 . . 119.5(3) ?
    C2 C3 H3 . . 120.3 ?
    C4 C3 H3 . . 120.3 ?
    C5 C4 C3 . . 120.6(3) ?
    C5 C4 H4 . . 119.7 ?
    C3 C4 H4 . . 119.7 ?
    C4 C5 C6 . . 119.9(3) ?
    C4 C5 H5 . . 120.0 ?
    C6 C5 H5 . . 120.0 ?
    C5 C6 C7 . . 120.1(3) ?
    C5 C6 H6 . . 119.9 ?
    C7 C6 H6 . . 119.9 ?
    C2 C7 C6 . . 119.9(3) ?
    C2 C7 H7 . . 120.1 ?
    C6 C7 H7 . . 120.1 ?
    C9 C8 C13 . . 119.8(2) ?
    C9 C8 P1A . . 126.9(2) ?
    C13 C8 P1A . . 113.3(2) ?
    C9 C8 P1B . . 102.9(2) ?
    C13 C8 P1B . . 137.3(2) ?
    C10 C9 C8 . . 120.4(3) ?
    C10 C9 H9 . . 119.8 ?
    C8 C9 H9 . . 119.8 ?
    C11 C10 C9 . . 120.1(3) ?
    C11 C10 H10 . . 119.9 ?
    C9 C10 H10 . . 119.9 ?
    C12 C11 C10 . . 120.7(3) ?
    C12 C11 H11 . . 119.7 ?
    C10 C11 H11 . . 119.7 ?
    C11 C12 C13 . . 120.2(3) ?
    C11 C12 H12 . . 119.9 ?
    C13 C12 H12 . . 119.9 ?
    C8 C13 C12 . . 118.8(3) ?
    C8 C13 H13 . . 120.6 ?
    C12 C13 H13 . . 120.6 ?
loop_
    _geom_torsion_atom_site_label_1
    _geom_torsion_atom_site_label_2
    _geom_torsion_atom_site_label_3
    _geom_torsion_atom_site_label_4
    _geom_torsion_site_symmetry_1
    _geom_torsion_site_symmetry_2
    _geom_torsion_site_symmetry_3
    _geom_torsion_site_symmetry_4
    _geom_torsion
    _geom_torsion_publ_flag
    P1A Pd1A P1A C8 2 . . . 112.91(11) ?
    Cl1 Pd1A P1A C8 2 . . . -70.13(10) ?
    P1A Pd1A P1A C2 2 . . . -112.79(11) ?
    Cl1 Pd1A P1A C2 2 . . . 64.17(10) ?
    P1A Pd1A P1A C1A 2 . . . 0.0030(10)
                                      ?
    Cl1 Pd1A P1A C1A 2 . . . 176.96(3) ?
    Cl1 Pd1A P1A P1A 2 . . 2 176.96(3) ?
    C8 P1A C1A P1A . . . 2 -123.07(10) ?
    C2 P1A C1A P1A . . . 2 122.25(10) ?
    Pd1A P1A C1A P1A . . . 2 0.0 ?
    P1B Pd1B P1B C2 2 . . . 112.72(16) ?
    Cl1 Pd1B P1B C2 2_545 . . . -65.50(14) ?
    P1B Pd1B P1B C1B 2 . . . -0.0020(10)
                                       ?
    Cl1 Pd1B P1B C1B 2_545 . . . -178.23(6) ?
    P1B Pd1B P1B C8 2 . . . -109.25(16) ?
    Cl1 Pd1B P1B C8 2_545 . . . 72.53(14) ?
    Cl1 Pd1B P1B P1B 2_545 . . 2 -178.22(6) ?
    C2 P1B C1B P1B . . . 2 -126.92(15) ?
    C8 P1B C1B P1B . . . 2 123.03(14) ?
    Pd1B P1B C1B P1B . . . 2 0.0 ?
    P1A Pd1A Cl1 Pd1B 2 . . 1_565 177.46(3) ?
    Cl1 Pd1A Cl1 Pd1B 2 . . 1_565 0.0 ?
    C1B P1B C2 C3 . . . . -3.2(4) ?
    C8 P1B C2 C3 . . . . 104.8(3) ?
    Pd1B P1B C2 C3 . . . . -112.2(3) ?
    P1B P1B C2 C3 2 . . . -46.3(3) ?
    C1B P1B C2 C7 . . . . 166.5(3) ?
    C8 P1B C2 C7 . . . . -85.5(2) ?
    Pd1B P1B C2 C7 . . . . 57.5(2) ?
    P1B P1B C2 C7 2 . . . 123.43(18) ?
    C1B P1B C2 P1A . . . . -38.5(2) ?
    C8 P1B C2 P1A . . . . 69.47(18) ?
    Pd1B P1B C2 P1A . . . . -147.5(2) ?
    P1B P1B C2 P1A 2 . . . -81.59(15) ?
    C8 P1A C2 C3 . . . . 129.4(2) ?
    C1A P1A C2 C3 . . . . -116.8(2) ?
    Pd1A P1A C2 C3 . . . . -9.6(2) ?
    P1A P1A C2 C3 2 . . . -72.5(2) ?
    C8 P1A C2 C7 . . . . -46.8(3) ?
    C1A P1A C2 C7 . . . . 67.1(3) ?
    Pd1A P1A C2 C7 . . . . 174.2(2) ?
    P1A P1A C2 C7 2 . . . 111.4(2) ?
    C8 P1A C2 P1B . . . . -77.09(18) ?
    C1A P1A C2 P1B . . . . 36.71(18) ?
    Pd1A P1A C2 P1B . . . . 143.87(17) ?
    P1A P1A C2 P1B 2 . . . 81.03(16) ?
    C7 C2 C3 C4 . . . . -0.6(4) ?
    P1B C2 C3 C4 . . . . 167.8(3) ?
    P1A C2 C3 C4 . . . . -177.0(2) ?
    C2 C3 C4 C5 . . . . 0.5(5) ?
    C3 C4 C5 C6 . . . . 0.1(5) ?
    C4 C5 C6 C7 . . . . -0.4(5) ?
    C3 C2 C7 C6 . . . . 0.3(4) ?
    P1B C2 C7 C6 . . . . -171.4(3) ?
    P1A C2 C7 C6 . . . . 176.2(2) ?
    C5 C6 C7 C2 . . . . 0.3(5) ?
    C2 P1A C8 C9 . . . . 80.5(3) ?
    C1A P1A C8 C9 . . . . -33.4(3) ?
    Pd1A P1A C8 C9 . . . . -140.8(2) ?
    P1A P1A C8 C9 2 . . . -77.5(3) ?
    C2 P1A C8 C13 . . . . -99.7(2) ?
    C1A P1A C8 C13 . . . . 146.4(2) ?
    Pd1A P1A C8 C13 . . . . 39.0(2) ?
    P1A P1A C8 C13 2 . . . 102.30(18) ?
    C2 P1A C8 P1B . . . . 74.12(18) ?
    C1A P1A C8 P1B . . . . -39.78(18) ?
    Pd1A P1A C8 P1B . . . . -147.23(17) ?
    P1A P1A C8 P1B 2 . . . -83.88(16) ?
    C2 P1B C8 C9 . . . . 112.9(2) ?
    C1B P1B C8 C9 . . . . -137.7(3) ?
    Pd1B P1B C8 C9 . . . . -31.5(2) ?
    P1B P1B C8 C9 2 . . . -94.58(19) ?
    C2 P1B C8 C13 . . . . -64.0(3) ?
    C1B P1B C8 C13 . . . . 45.4(4) ?
    Pd1B P1B C8 C13 . . . . 151.6(3) ?
    P1B P1B C8 C13 2 . . . 88.5(3) ?
    C2 P1B C8 P1A . . . . -72.34(18) ?
    C1B P1B C8 P1A . . . . 37.0(2) ?
    Pd1B P1B C8 P1A . . . . 143.3(2) ?
    P1B P1B C8 P1A 2 . . . 80.15(15) ?
    C13 C8 C9 C10 . . . . -0.1(4) ?
    P1A C8 C9 C10 . . . . 179.7(2) ?
    P1B C8 C9 C10 . . . . -177.7(3) ?
    C8 C9 C10 C11 . . . . 0.1(5) ?
    C9 C10 C11 C12 . . . . -0.2(5) ?
    C10 C11 C12 C13 . . . . 0.3(5) ?
    C9 C8 C13 C12 . . . . 0.1(4) ?
    P1A C8 C13 C12 . . . . -179.7(2) ?
    P1B C8 C13 C12 . . . . 176.6(2) ?
    C11 C12 C13 C8 . . . . -0.2(4) ?
data_global
_journal_date_recd_electronic     2008-11-20
_journal_date_accepted     2008-12-17
_journal_name_full     'Acta Crystallographica, Section E'
_journal_year     2009
_journal_volume     65
_journal_issue      2
_journal_page_first     m158
_journal_page_last     m159
_journal_paper_category     QM
_journal_coeditor_code     PV2124
_publ_contact_author_name
;
'Mazhar^*^,Muhammad'
;
_publ_contact_author_address
;
Department of Chemistry
Quaid-i-Azam University, Islamabad
45320-Pakistan
;
_publ_contact_author_email     mazhar42pk@yahoo.com
_publ_contact_author_fax     ?
_publ_contact_author_phone     ?
_publ_section_title
;
[Bis(diphenylphosphino)methane-\k^2^<i>P</i>,<i>P</i>']dichloridopalladium(II)
;
loop_
    _publ_author_name
    _publ_author_address
    'Shahid, Muhammad'
;
Department of Chemistry,Quaid-i-Azam University, Islamabad
45320-Pakistan
;
    'Imtiaz-ud-Din'
;
Department of Chemistry,Quaid-i-Azam University, Islamabad
45320-Pakistan
;
    'Mazhar, Muhammad'
;
Department of Chemistry,Quaid-i-Azam University, Islamabad
45320-Pakistan
;
    'Zeller, Matthias'
;
STaRBURSTT-Cyberdiffraction Consortium at YSU and Department of Chemistry,
Youngstown State University,
1 University Plaza,
Youngstown, Ohio 44555-3663, USA
;
    'Hunter, Allen D. '
;
STaRBURSTT-Cyberdiffraction Consortium at YSU and Department of Chemistry,
Youngstown State University,
1 University Plaza,
Youngstown, Ohio 44555-3663, USA
;
_publ_section_synopsis     .
