# Supplementary material for: [Bis­(diphenyl­phosphino)methane-κ2 P,P′]dichloridopalladium(II)
Source: Acta Crystallogr Sect E Struct Rep Online. 2009 Jan 8;65(Pt 2):m158–9. doi: 10.1107/S1600536808042980 (PMC2968394; doi:10.1107/S1600536808042980)
Supplement: Supplementary file 2 [file e-65-0m158-Isup2.hkl]

# 
# h,k,l, Fc-squared, Fo-squared, sigma(Fo-squared) and status flag 
# 
data_I
_shelx_title ' 06mz402m1 in C2/c' 
_shelx_refln_list_code          4 
_shelx_F_calc_maximum      380.66 
_exptl_crystal_F_000      1128.00 
_reflns_d_resolution_high  0.7500 

loop_ 
_symmetry_equiv_pos_as_xyz 
'x, y, z' 
'-x, y, -z+1/2' 
'x+1/2, y+1/2, z' 
'-x+1/2, y+1/2, -z+1/2' 
'-x, -y, -z' 
'x, -y, z-1/2' 
'-x+1/2, -y+1/2, -z' 
'x+1/2, -y+1/2, z-1/2' 

_cell_length_a    16.1365 
_cell_length_b     7.7836 
_cell_length_c    19.2174 
_cell_angle_alpha  90.000 
_cell_angle_beta   99.029 
_cell_angle_gamma  90.000 

_shelx_F_squared_multiplier     1.000 

loop_ 
_refln_index_h 
_refln_index_k 
_refln_index_l 
_refln_F_squared_calc 
_refln_F_squared_meas 
_refln_F_squared_sigma 
_refln_observed_status 
   4   0   0    52008.10    48496.22   1441.94 o 
   6   0   0    40620.00    39658.91    451.62 o 
   8   0   0    15513.77    15466.12    167.98 o 
  10   0   0       99.66       93.44      6.25 o 
  12   0   0        8.39       11.44      3.72 o 
  14   0   0      822.24      856.20     22.49 o 
  16   0   0     1289.70     1226.32     37.03 o 
  18   0   0       79.98       63.07     17.64 o 
  20   0   0      756.35      857.48     52.01 o 
   1   1   0    11421.02    12109.15    116.51 o 
   3   1   0     2381.49     2521.36     26.34 o 
   5   1   0      942.83      982.44     11.49 o 
   7   1   0     4635.97     4893.14     51.87 o 
   9   1   0      402.25      435.03     15.50 o 
  11   1   0     1967.54     1930.88     24.25 o 
  13   1   0        3.95       34.17      4.70 o 
  15   1   0     1135.28     1110.48     21.35 o 
  17   1   0       55.85       71.90     10.14 o 
  19   1   0       11.29       19.46      8.16 o 
  21   1   0        0.47       39.01     12.29 o 
   0   2   0     4533.87     4958.18    106.80 o 
   2   2   0      289.57      335.61      5.30 o 
   4   2   0      807.70      766.37     11.03 o 
   6   2   0      118.84       88.24      5.77 o 
   8   2   0     3942.77     3705.36     34.28 o 
  10   2   0    13676.79    13719.50    108.67 o 
  12   2   0    10025.23     9779.89    118.05 o 
  14   2   0     4902.64     4755.20     54.01 o 
  16   2   0     6272.35     6546.69     81.26 o 
  18   2   0     3616.57     3772.91     57.82 o 
  20   2   0      235.02      236.22     17.58 o 
   1   3   0      921.82     1022.68     12.33 o 
   3   3   0     5976.17     6209.81     51.00 o 
   5   3   0     3130.95     3007.80     32.21 o 
   7   3   0    10666.38    11320.00     99.73 o 
   9   3   0     5044.06     4771.17     49.75 o 
  11   3   0     1137.33     1201.19     26.67 o 
  13   3   0     1813.81     1998.85     35.12 o 
  15   3   0      286.36      344.62     14.93 o 
  17   3   0        7.60      122.21     14.79 o 
  19   3   0        7.23      110.84     11.36 o 
   0   4   0     1936.11     2026.54     32.91 o 
   2   4   0     2207.02     2247.47     23.71 o 
   4   4   0     1429.55     1486.05     21.46 o 
   6   4   0      627.65      581.65      9.38 o 
   8   4   0     2373.18     2291.58     29.42 o 
  10   4   0      404.23      447.22     14.62 o 
  12   4   0      376.70      348.89     13.74 o 
  14   4   0      124.28      112.09      9.32 o 
  16   4   0       78.66       88.34      9.74 o 
  18   4   0       37.79       31.81      8.11 o 
   1   5   0    19280.79    19835.72    152.11 o 
   3   5   0    17077.22    17015.42    122.06 o 
   5   5   0    15236.98    15699.33    123.51 o 
   7   5   0     4764.33     4605.33     50.03 o 
   9   5   0     2004.44     1940.42     33.29 o 
  11   5   0     1896.41     1963.40     35.18 o 
  13   5   0      642.82      561.70     18.70 o 
  15   5   0      589.70      567.72     23.19 o 
  17   5   0      641.29      550.20     33.87 o 
   0   6   0      737.40      697.88     19.05 o 
   2   6   0      330.43      274.66      7.84 o 
   4   6   0     1781.44     1786.81     26.61 o 
   6   6   0     2325.66     2400.51     32.80 o 
   8   6   0     2283.52     2264.45     37.79 o 
  10   6   0     5167.26     4846.24     65.05 o 
  12   6   0     2092.72     2060.15     38.89 o 
  14   6   0     1992.18     1946.54     39.65 o 
  16   6   0      800.17      753.92     25.46 o 
   1   7   0        7.39       18.09      4.34 o 
   3   7   0      168.24      131.02      6.98 o 
   5   7   0        1.44        7.61      4.02 o 
   7   7   0     1019.41     1045.54     25.14 o 
   9   7   0      863.88      892.25     24.00 o 
  11   7   0     1751.34     1727.71     36.12 o 
  13   7   0     1677.27     1725.94     45.45 o 
  15   7   0     1729.23     1641.15     46.02 o 
   0   8   0     2748.84     2351.53     63.39 o 
   2   8   0        2.50       75.07      9.93 o 
   4   8   0        2.34       69.50      9.54 o 
   6   8   0        0.76       95.86     10.56 o 
   8   8   0       90.62      163.99     14.50 o 
  10   8   0      602.48      475.94     23.68 o 
  12   8   0      157.38      171.05     15.94 o 
   1   9   0     1229.66     1226.66     29.78 o 
   3   9   0     1242.41     1194.49     29.70 o 
   5   9   0      939.38      954.88     32.33 o 
   7   9   0      501.27      501.36     24.37 o 
   9   9   0      370.93      314.31     20.87 o 
   0  10   0      151.39       58.86     25.41 o 
   2  10   0      734.44      699.74     39.70 o 
   4  10   0      393.19      426.34     24.70 o 
-21   1   1     2175.75     2173.99     89.80 o 
-19   1   1     3244.18     3157.85     59.82 o 
-17   1   1     1621.65     1766.23     39.85 o 
-15   1   1     1462.30     1460.87     24.97 o 
-13   1   1      771.61      745.08     14.09 o 
-11   1   1      389.40      383.74     12.62 o 
  -9   1   1        0.18       97.52      9.13 o 
  -7   1   1     3076.62     3570.78     32.44 o 
  -5   1   1      695.96      726.97     13.61 o 
  -3   1   1    10193.24    10985.43    129.15 o 
  -1   1   1      810.35      940.86     19.54 o 
   1   1   1      249.80      417.08      5.66 o 
   3   1   1    31486.28    32618.19    251.57 o 
   5   1   1     4525.62     4829.15     40.00 o 
   7   1   1       32.39      271.92     15.79 o 
   9   1   1      586.10      753.55     12.10 o 
  11   1   1       62.78      241.75     12.56 o 
  13   1   1      877.82      906.08     15.83 o 
  15   1   1        4.38       71.57      6.80 o 
  17   1   1        0.97       39.61      8.21 o 
  19   1   1     1169.60     1142.06     42.64 o 
  21   1   1      639.61      639.99     33.90 o 
-20   2   1     2182.85     2474.24     53.88 o 
-18   2   1     6491.73     6592.22    103.30 o 
-16   2   1     8028.07     8291.11    150.68 o 
-14   2   1     8482.50     8414.00     83.77 o 
-12   2   1    25538.70    25075.71    214.19 o 
-10   2   1    11854.08    11796.08     94.89 o 
  -8   2   1    14243.18    13650.73    106.35 o 
  -6   2   1     4999.99     4536.86     43.82 o 
  -4   2   1     9623.90     9578.24     81.72 o 
  -2   2   1      929.20      793.72      8.50 o 
   0   2   1      667.38      935.82     10.29 o 
   2   2   1        6.25       39.76      3.29 o 
   4   2   1     1265.19     1388.54     21.96 o 
   6   2   1     1455.12     1448.24     15.84 o 
   8   2   1     5138.60     5142.25     49.38 o 
  10   2   1     4254.43     4303.57     40.62 o 
  12   2   1    11555.08    11075.74    102.49 o 
  14   2   1     8646.36     8605.41     97.36 o 
  16   2   1     4794.01     4862.12     65.86 o 
  18   2   1     4046.37     4185.91     64.56 o 
  20   2   1     3335.86     3523.59     84.39 o 
-19   3   1      182.27      259.17     15.31 o 
-17   3   1      556.04      563.04     20.10 o 
-15   3   1     1117.28     1141.53     26.70 o 
-13   3   1     5894.95     5769.14     62.16 o 
-11   3   1     1362.47     1375.74     22.24 o 
  -9   3   1     7788.05     7912.16     75.00 o 
  -7   3   1     9128.72     9310.63     83.97 o 
  -5   3   1     3272.14     3158.52     33.51 o 
  -3   3   1      836.68      809.92     10.87 o 
  -1   3   1      173.03      160.28      4.42 o 
   1   3   1      202.62      212.53      4.98 o 
   3   3   1     5046.97     5036.75     46.11 o 
   5   3   1      275.10      242.44      5.30 o 
   7   3   1     1143.62     1196.27     15.69 o 
   9   3   1     2681.50     2590.85     31.43 o 
  11   3   1     1674.43     1633.09     24.49 o 
  13   3   1     3206.95     3009.50     45.67 o 
  15   3   1      745.13      799.97     22.53 o 
  17   3   1     2522.32     2569.20     45.73 o 
  19   3   1     1221.19     1285.29     32.47 o 
-18   4   1        6.93        1.68      6.28 o 
-16   4   1      225.29      244.01     17.24 o 
-14   4   1      492.87      407.23     15.74 o 
-12   4   1      477.84      397.39     14.48 o 
-10   4   1       16.06       43.65      8.17 o 
  -8   4   1     2869.76     2965.93     47.35 o 
  -6   4   1     8318.02     8858.83     81.51 o 
  -4   4   1     1510.87     1350.60     21.76 o 
  -2   4   1    26031.02    25995.04    193.91 o 
   0   4   1    19733.70    19668.72    148.61 o 
   2   4   1    44860.86    48336.13    325.95 o 
   4   4   1    29627.07    29916.15    206.19 o 
   6   4   1    10478.09    10021.18     81.25 o 
   8   4   1     3361.78     3254.67     37.57 o 
  10   4   1     3249.50     3105.91     44.43 o 
  12   4   1      312.77      312.39     13.23 o 
  14   4   1        3.43       30.19      6.50 o 
  16   4   1      138.36      162.03     11.90 o 
  18   4   1      756.08      695.50     23.62 o 
-17   5   1      208.64      193.30     13.86 o 
-15   5   1      495.30      459.98     18.35 o 
-13   5   1        7.09        2.84      4.34 o 
-11   5   1      511.30      419.26     15.15 o 
  -9   5   1       32.94       30.63      4.42 o 
  -7   5   1       16.38       59.25      7.93 o 
  -5   5   1        0.23      114.35      9.67 o 
  -3   5   1      130.03      212.72      9.25 o 
  -1   5   1       15.29      182.91     12.63 o 
   1   5   1       53.17      338.06      9.84 o 
   3   5   1      312.90      449.54     18.32 o 
   5   5   1      456.55      530.41     10.88 o 
   7   5   1       61.51      167.47     11.24 o 
   9   5   1      203.50      286.44     12.53 o 
  11   5   1      835.90      757.57     20.64 o 
  13   5   1      242.23      183.39     11.60 o 
  15   5   1      145.32      136.90     11.44 o 
  17   5   1        0.09        1.47      6.07 o 
-16   6   1      126.90      180.66     16.98 o 
-14   6   1      240.72      284.48     15.15 o 
-12   6   1     1635.43     1627.77     33.71 o 
-10   6   1      550.03      558.17     18.19 o 
  -8   6   1     2231.19     2140.37     31.28 o 
  -6   6   1     1497.95     1455.72     23.96 o 
  -4   6   1        6.73       21.08      3.98 o 
  -2   6   1      242.27      216.08      7.67 o 
   0   6   1     1295.42     1268.21     18.74 o 
   2   6   1     1042.13     1013.30     16.44 o 
   4   6   1        1.38       37.90      5.15 o 
   6   6   1       64.74       79.52      6.23 o 
   8   6   1      865.89      839.54     21.39 o 
  10   6   1      740.18      616.76     19.19 o 
  12   6   1      888.70      848.00     23.84 o 
  14   6   1      486.67      454.91     18.68 o 
  16   6   1      110.51      120.50     12.45 o 
-15   7   1     4465.96     4270.34     80.55 o 
-13   7   1     4435.55     4364.36     83.22 o 
-11   7   1     6815.63     6717.22    102.53 o 
  -9   7   1     4744.87     4732.30     65.31 o 
  -7   7   1     7136.06     6981.44     84.72 o 
  -5   7   1     6212.13     6543.29     69.77 o 
  -3   7   1     3502.21     3566.76     39.99 o 
  -1   7   1     1776.03     1839.10     25.55 o 
   1   7   1     1785.05     2045.14     25.03 o 
   3   7   1      592.98      482.22     12.54 o 
   5   7   1      109.51      131.99      9.01 o 
   7   7   1     1394.95     1465.91     30.50 o 
   9   7   1     2299.79     2372.23     42.04 o 
  11   7   1     3663.40     3563.57     56.07 o 
  13   7   1     5907.81     5688.16     80.17 o 
  15   7   1     5176.90     5189.32    137.16 o 
-12   8   1      306.42      288.32     19.68 o 
-10   8   1      639.39      662.82     27.58 o 
  -8   8   1      710.00      697.96     27.04 o 
  -6   8   1     1425.11     1451.63     31.77 o 
  -4   8   1      787.20      774.60     19.60 o 
  -2   8   1      581.79      580.70     17.16 o 
   0   8   1      446.24      430.58     16.33 o 
   2   8   1      889.71      936.51     21.65 o 
   4   8   1      153.43      150.69     17.16 o 
   6   8   1      455.74      484.18     18.42 o 
   8   8   1      680.15      677.27     22.37 o 
  10   8   1      826.87      737.83     24.00 o 
  12   8   1      480.09      561.76     26.79 o 
  -9   9   1      180.38      206.09     18.41 o 
  -7   9   1      200.87      182.66     16.25 o 
  -5   9   1     3221.79     3103.36     61.48 o 
  -3   9   1     7147.36     7541.90    109.27 o 
  -1   9   1    10879.28    11489.29    114.38 o 
   1   9   1     9736.21    10210.64    134.83 o 
   3   9   1     8929.06     8840.46    105.82 o 
   5   9   1     9367.73     9792.72    117.66 o 
   7   9   1     4409.20     4398.61     94.40 o 
   9   9   1     3065.76     2879.86     62.41 o 
  -4  10   1      293.49      265.46     20.60 o 
  -2  10   1       72.89       98.60     19.37 o 
   0  10   1      199.15      296.14     36.87 o 
   2  10   1       27.24       87.45     15.54 o 
   4  10   1       27.90      138.41     24.83 o 
-20   0   2     4266.75     4635.70    137.60 o 
-18   0   2     1505.44     1421.74     42.64 o 
-16   0   2     1232.54     1206.57     36.63 o 
-14   0   2       13.58       13.18      4.55 o 
-12   0   2       90.09       97.58      7.09 o 
-10   0   2      999.23     1115.32     22.37 o 
  -8   0   2     2166.58     2146.32     32.01 o 
  -6   0   2    42507.45    42141.07    536.47 o 
  -4   0   2   144905.48   123189.38   4284.81 o 
  -2   0   2    25525.08    25229.96    329.38 o 
   0   0   2    71423.84    58014.86   1065.27 o 
   2   0   2    81753.02    72430.41   1991.01 o 
   4   0   2   131914.70   119147.55   3642.74 o 
   6   0   2    51070.83    49296.72    809.94 o 
   8   0   2    57609.57    57494.72    591.04 o 
  10   0   2    32974.33    32185.35    339.76 o 
  12   0   2    12163.48    12634.22    157.99 o 
  14   0   2     3079.64     3252.76     59.26 o 
  16   0   2      501.60      481.54     30.55 o 
  18   0   2      341.98      392.66     33.97 o 
  20   0   2       86.42       65.58     20.28 o 
-21   1   2       44.12       99.15     17.25 o 
-19   1   2      104.62      151.00     13.62 o 
-17   1   2      381.60      385.86     15.32 o 
-15   1   2        0.76       63.37      9.94 o 
-13   1   2        8.01       56.44      7.54 o 
-11   1   2      420.32      488.86     10.24 o 
  -9   1   2     1644.17     1556.27     18.69 o 
  -7   1   2     3629.97     3771.74     33.83 o 
  -5   1   2    10490.89    11121.91    109.20 o 
  -3   1   2     6266.74     6786.23     53.03 o 
  -1   1   2       15.02      229.97      4.84 o 
   1   1   2     3436.09     3451.42     30.88 o 
   3   1   2       45.08      246.48      9.30 o 
   5   1   2      632.39      821.47     15.77 o 
   7   1   2     3115.95     3107.99     29.42 o 
   9   1   2      344.38      411.78      8.80 o 
  11   1   2     6082.61     6217.59     58.13 o 
  13   1   2      369.17      391.45     10.19 o 
  15   1   2     1541.84     1541.25     30.22 o 
  17   1   2      742.98      677.64     20.71 o 
  19   1   2       86.95      114.51     15.33 o 
-20   2   2      471.86      566.87     46.00 o 
-18   2   2     1347.38     1296.55     30.54 o 
-16   2   2     1080.33     1161.21     24.67 o 
-14   2   2     7167.44     6881.25    109.89 o 
-12   2   2     5554.87     5734.15     59.91 o 
-10   2   2    13300.06    12550.44    116.12 o 
  -8   2   2    14479.46    14266.65    122.56 o 
  -6   2   2    13426.07    12928.35    109.87 o 
  -4   2   2    16931.65    17512.27    144.75 o 
  -2   2   2     1376.79     1418.34     13.88 o 
   0   2   2      445.39      404.15      6.81 o 
   2   2   2     5696.64     6138.08     66.10 o 
   4   2   2       61.74       63.47      2.43 o 
   6   2   2     1623.68     1755.54     18.36 o 
   8   2   2       61.95       78.41      5.33 o 
  10   2   2      412.24      386.16      8.53 o 
  12   2   2     7829.42     7649.60     83.37 o 
  14   2   2     1541.92     1498.57     29.64 o 
  16   2   2     3220.43     3042.95     48.30 o 
  18   2   2     1635.33     1760.15     36.72 o 
  20   2   2     2234.55     2365.95     67.40 o 
-19   3   2     1255.62     1264.56     32.60 o 
-17   3   2      550.63      596.67     25.03 o 
-15   3   2       35.72      172.08     20.91 o 
-13   3   2     2344.67     2396.96     44.24 o 
-11   3   2      250.30      544.02     23.12 o 
  -9   3   2    13244.16    13219.76    116.78 o 
  -7   3   2     8074.26     8417.87     76.97 o 
  -5   3   2     2038.14     1953.54     23.48 o 
  -3   3   2      270.22      238.90      6.53 o 
  -1   3   2     9215.74     9542.92     74.74 o 
   1   3   2     2050.18     2200.28     21.61 o 
   3   3   2     5118.86     5331.16     48.65 o 
   5   3   2     2397.26     2834.59     29.38 o 
   7   3   2      324.58      322.27      6.71 o 
   9   3   2     1664.75     1626.89     29.22 o 
  11   3   2     2936.38     2855.34     41.94 o 
  13   3   2      798.73      872.89     48.26 o 
  15   3   2     5435.89     5427.08     71.83 o 
  17   3   2     5149.96     5107.19     71.36 o 
  19   3   2      292.92      370.74     18.08 o 
-18   4   2        1.84        2.33      5.85 o 
-16   4   2       12.01        8.07      5.92 o 
-14   4   2       14.41       24.43      5.99 o 
-12   4   2      268.31      232.69      9.64 o 
-10   4   2       14.47       20.28      4.37 o 
  -8   4   2      739.78      687.14     14.15 o 
  -6   4   2      854.36      762.71     14.16 o 
  -4   4   2     1640.75     1627.69     19.10 o 
  -2   4   2     1468.75     1403.55     17.17 o 
   0   4   2     1199.86     1256.54     14.83 o 
   2   4   2     1949.48     1984.45     21.76 o 
   4   4   2      678.64      794.65     18.77 o 
   6   4   2     1502.02     1562.34     18.64 o 
   8   4   2      993.77     1010.45     17.26 o 
  10   4   2     1001.85      957.09     22.06 o 
  12   4   2      860.77      857.74     22.12 o 
  14   4   2     1011.69      983.60     25.25 o 
  16   4   2      127.16      106.14     10.45 o 
  18   4   2      298.54      314.79     16.41 o 
-17   5   2     3928.65     4063.70    122.50 o 
-15   5   2     2058.18     1985.91     39.17 o 
-13   5   2      656.99      652.69     19.88 o 
-11   5   2     2123.98     2067.32     35.95 o 
  -9   5   2       28.99       18.68      3.91 o 
  -7   5   2      714.93      706.05     14.90 o 
  -5   5   2     1266.55     1335.64     17.88 o 
  -3   5   2     5638.56     6087.73     54.07 o 
  -1   5   2    15454.62    15308.55    120.22 o 
   1   5   2    21754.83    22487.77    171.11 o 
   3   5   2    22023.79    22044.25    168.18 o 
   5   5   2    24897.50    25836.46    195.87 o 
   7   5   2    14548.69    15052.35    151.32 o 
   9   5   2     8469.21     8313.38     94.13 o 
  11   5   2     2477.64     2365.82     39.97 o 
  13   5   2     2234.04     2004.49     38.10 o 
  15   5   2      293.65      364.40     16.82 o 
  17   5   2        8.01        1.76      6.57 o 
-16   6   2      515.43      577.54     29.27 o 
-14   6   2     2466.33     2394.34     53.67 o 
-12   6   2     1838.38     1678.02     34.12 o 
-10   6   2     5228.28     5297.29     71.46 o 
  -8   6   2     3247.25     3089.26     39.94 o 
  -6   6   2     1506.88     1497.85     24.45 o 
  -4   6   2     1073.67     1068.97     19.64 o 
  -2   6   2     2613.90     2662.48     30.60 o 
   0   6   2     1865.92     1834.73     23.84 o 
   2   6   2      699.86      693.49     13.39 o 
   4   6   2     2514.22     2547.62     27.80 o 
   6   6   2      581.51      457.66     15.22 o 
   8   6   2      269.81      292.18     12.69 o 
  10   6   2      573.18      514.83     17.69 o 
  12   6   2     2064.72     1937.05     37.88 o 
  14   6   2      865.97      826.95     25.12 o 
  16   6   2     1425.26     1320.72     33.97 o 
-15   7   2      807.54      818.83     32.11 o 
-13   7   2     1508.23     1496.11     42.10 o 
-11   7   2     3588.09     3515.50     66.78 o 
  -9   7   2     2511.94     2460.15     51.49 o 
  -7   7   2     2405.33     2391.03     35.23 o 
  -5   7   2     2643.37     2705.03     37.43 o 
  -3   7   2     3047.85     3170.77     36.86 o 
  -1   7   2      163.14      138.53      7.29 o 
   1   7   2        1.92        0.70      3.43 o 
   3   7   2      347.73      295.95      9.92 o 
   5   7   2       12.24        0.29      3.95 o 
   7   7   2       49.44       44.39      7.13 o 
   9   7   2        7.30       21.26      6.25 o 
  11   7   2     1076.39      999.28     26.87 o 
  13   7   2      572.15      535.35     20.93 o 
  15   7   2      665.02      696.16     25.09 o 
-12   8   2      134.97      113.31     14.46 o 
-10   8   2       72.94       99.96     13.04 o 
  -8   8   2      207.43      223.94     16.74 o 
  -6   8   2       66.90      158.75     17.56 o 
  -4   8   2       20.84       86.18      8.97 o 
  -2   8   2      298.02      273.56     13.21 o 
   0   8   2      188.38      268.66     16.75 o 
   2   8   2       96.55      158.75     15.46 o 
   4   8   2        4.52       25.83     13.49 o 
   6   8   2       50.54       95.57     12.11 o 
   8   8   2       51.83      121.98     13.76 o 
  10   8   2       32.20      112.22     11.72 o 
  12   8   2       74.47      163.31     13.60 o 
  -9   9   2       90.84      121.53     14.50 o 
  -7   9   2      192.88      177.93     19.03 o 
  -5   9   2      291.30      278.04     18.27 o 
  -3   9   2     1316.22     1362.00     28.51 o 
  -1   9   2      682.45      611.32     23.17 o 
   1   9   2     1172.28     1176.83     33.37 o 
   3   9   2     1235.92     1277.01     31.19 o 
   5   9   2     1355.76     1308.54     32.32 o 
   7   9   2     1179.84     1221.64     31.84 o 
   9   9   2     1358.47     1562.35     44.66 o 
  -4  10   2        4.39        8.24     11.89 o 
  -2  10   2      413.27      462.19     41.74 o 
   0  10   2      650.80      654.42     34.91 o 
   2  10   2     1140.65     1083.57     43.29 o 
   4  10   2      726.76      762.88     31.00 o 
-21   1   3     1386.23     1518.37     40.63 o 
-19   1   3     2140.63     2115.90     47.11 o 
-17   1   3     7898.37     7832.52     92.02 o 
-15   1   3     4509.77     4672.34     53.78 o 
-13   1   3     2156.41     2045.40     32.61 o 
-11   1   3      861.54      757.33     13.00 o 
  -9   1   3     1178.74     1150.03     15.40 o 
  -7   1   3     2962.28     3263.98     30.16 o 
  -5   1   3    15149.93    16298.11    122.12 o 
  -3   1   3      144.48      214.93      8.77 o 
  -1   1   3    66623.37    61934.54   1086.11 o 
   1   1   3    10977.38    11704.83     88.49 o 
   3   1   3     6703.04     7225.01     62.09 o 
   5   1   3    10129.69    10409.88     85.64 o 
   7   1   3      951.70     1031.53     15.20 o 
   9   1   3      790.64     1026.47     16.33 o 
  11   1   3      146.50      232.07      8.40 o 
  13   1   3      179.56      246.25      8.69 o 
  15   1   3      777.38      851.39     29.90 o 
  17   1   3      318.08      357.13     18.33 o 
  19   1   3        7.82       80.62     17.91 o 
-20   2   3      911.65      954.22     31.36 o 
-18   2   3     2628.59     2674.87     47.82 o 
-16   2   3     4518.10     4554.02     54.63 o 
-14   2   3     3990.54     4148.21     49.09 o 
-12   2   3    10176.78     9647.66     91.10 o 
-10   2   3    19458.28    18659.11    143.75 o 
  -8   2   3    28146.57    27915.88    208.80 o 
  -6   2   3    26775.75    25931.38    211.57 o 
  -4   2   3    39389.29    39274.51    361.23 o 
  -2   2   3    27964.21    29370.01    236.46 o 
   0   2   3      556.23      526.28      9.92 o 
   2   2   3     7519.61     7756.32     66.32 o 
   4   2   3       21.35       27.92      5.75 o 
   6   2   3     1302.91     1355.75     19.96 o 
   8   2   3      693.56      695.55     10.77 o 
  10   2   3      644.76      599.48     10.90 o 
  12   2   3      131.72      118.39     10.99 o 
  14   2   3     2563.12     2414.02     39.73 o 
  16   2   3     1405.45     1422.83     30.74 o 
  18   2   3     2968.30     3086.30     51.37 o 
  20   2   3     4388.81     4348.62     98.09 o 
-19   3   3      833.89      833.04     25.40 o 
-17   3   3      428.96      498.69     18.83 o 
-15   3   3      284.90      325.76     18.16 o 
-13   3   3     2984.84     3008.84     39.06 o 
-11   3   3     3570.81     3495.89     41.62 o 
  -9   3   3     5419.10     5249.48     53.83 o 
  -7   3   3     3378.30     3358.33     36.64 o 
  -5   3   3     9554.84     9595.59     94.34 o 
  -3   3   3     5749.70     5724.37     56.82 o 
  -1   3   3    11486.09    11501.77     82.39 o 
   1   3   3     1963.59     1832.63     19.14 o 
   3   3   3      467.82      529.66     11.11 o 
   5   3   3       54.43      113.21      6.31 o 
   7   3   3     1029.34      882.49     12.22 o 
   9   3   3      849.48      847.57     12.75 o 
  11   3   3      228.19      206.42     10.26 o 
  13   3   3     1793.16     1731.57     32.64 o 
  15   3   3     3054.26     2985.38     48.10 o 
  17   3   3     1322.11     1360.76     32.03 o 
  19   3   3      327.61      326.55     17.25 o 
-18   4   3     2347.61     2313.84     78.74 o 
-16   4   3     2932.94     2903.71     62.99 o 
-14   4   3     1832.34     1752.88     35.18 o 
-12   4   3     4911.81     4904.31     55.42 o 
-10   4   3      322.79      252.51      9.03 o 
  -8   4   3        6.83       44.39      6.81 o 
  -6   4   3       66.63       89.66      6.27 o 
  -4   4   3      211.90      380.75     13.44 o 
  -2   4   3     6652.55     6898.65     57.91 o 
   0   4   3    12591.03    12565.35     98.55 o 
   2   4   3     9963.79     9787.73     97.07 o 
   4   4   3    17894.19    17903.09    137.05 o 
   6   4   3    12335.98    11691.47     93.53 o 
   8   4   3    15852.79    16243.37    160.58 o 
  10   4   3     9037.60     8995.51     99.40 o 
  12   4   3     3863.27     3799.91     54.38 o 
  14   4   3     4364.06     4326.46     61.65 o 
  16   4   3      678.43      608.32     21.41 o 
  18   4   3      117.78      130.09     12.29 o 
-17   5   3      501.15      470.38     23.39 o 
-15   5   3      463.54      394.50     20.46 o 
-13   5   3      374.68      305.59     13.90 o 
-11   5   3      127.76      133.02      7.76 o 
  -9   5   3      581.86      491.64     12.92 o 
  -7   5   3        0.73        4.39      2.69 o 
  -5   5   3       16.55       22.33      3.57 o 
  -3   5   3       31.46       57.73      4.28 o 
  -1   5   3      392.24      394.98      9.34 o 
   1   5   3      809.33      871.65     14.34 o 
   3   5   3        6.23      184.17      8.58 o 
   5   5   3      845.86      901.47     17.57 o 
   7   5   3      137.28      289.96     29.86 o 
   9   5   3      229.47      395.74     28.15 o 
  11   5   3       70.46      211.17     25.37 o 
  13   5   3       44.14      112.16     11.40 o 
  15   5   3       43.17       61.89      9.38 o 
  17   5   3       19.31       17.04      7.51 o 
-16   6   3      271.64      266.67     18.95 o 
-14   6   3      408.00      453.23     44.41 o 
-12   6   3        0.49       33.45      8.89 o 
-10   6   3      171.85      236.97     17.03 o 
  -8   6   3      488.11      505.82     14.02 o 
  -6   6   3       42.44       65.45      6.18 o 
  -4   6   3     1499.95     1369.65     22.76 o 
  -2   6   3     4432.14     4310.11     43.17 o 
   0   6   3      578.01      545.48     12.15 o 
   2   6   3        6.99       35.31      6.48 o 
   4   6   3       71.17      101.89      6.19 o 
   6   6   3        6.54       11.90      4.78 o 
   8   6   3      132.30       97.82      8.26 o 
  10   6   3       53.30      113.51     56.77 o 
  12   6   3       80.65       98.57      9.59 o 
  14   6   3     1385.68     1294.17     32.17 o 
  16   6   3      584.21      646.61     29.38 o 
-15   7   3     2572.89     2504.88     65.64 o 
-13   7   3     3055.26     2976.73     62.11 o 
-11   7   3     8983.92     8519.48    121.89 o 
  -9   7   3    10585.35    10716.99    141.95 o 
  -7   7   3    14885.92    15105.43    293.89 o 
  -5   7   3    14992.47    14729.91    135.07 o 
  -3   7   3     6719.33     6997.81     65.74 o 
  -1   7   3      192.61      224.36      8.66 o 
   1   7   3     3600.90     3619.03     40.02 o 
   3   7   3      294.81      362.87     13.76 o 
   5   7   3      133.68      199.06     11.20 o 
   7   7   3      405.31      455.19     16.75 o 
   9   7   3     1735.02     1680.68     34.58 o 
  11   7   3     1173.37     1304.12     31.26 o 
  13   7   3     1044.99      946.95     27.71 o 
  15   7   3     1887.88     1873.53     42.01 o 
-12   8   3      144.74      119.44     14.49 o 
-10   8   3      546.72      578.52     25.73 o 
  -8   8   3     1105.58     1133.17     34.65 o 
  -6   8   3      568.74      539.10     26.97 o 
  -4   8   3     1045.42     1020.13     26.19 o 
  -2   8   3      372.14      385.38     14.26 o 
   0   8   3      931.06      929.33     18.97 o 
   2   8   3      273.25      251.10     12.10 o 
   4   8   3      476.51      431.20     23.51 o 
   6   8   3      507.60      451.17     17.84 o 
   8   8   3      243.40      235.65     17.66 o 
  10   8   3      478.07      498.17     20.37 o 
  12   8   3     1159.27     1139.42     31.63 o 
  -9   9   3       23.54       27.38      9.59 o 
  -7   9   3       67.30       84.60     12.42 o 
  -5   9   3      107.33      155.83     12.38 o 
  -3   9   3      571.62      539.89     20.01 o 
  -1   9   3     2385.51     2109.65     56.63 o 
   1   9   3     4457.82     4863.48     79.74 o 
   3   9   3     8699.87     9020.62    107.88 o 
   5   9   3    11925.12    11915.47    135.46 o 
   7   9   3     9159.19     9435.07    114.91 o 
   9   9   3     5502.23     5835.89     83.05 o 
  -4  10   3       30.55       41.08     10.91 o 
  -2  10   3       11.06       36.34     21.86 o 
   0  10   3        9.95       40.40     16.51 o 
   2  10   3      153.22      169.28     21.30 o 
   4  10   3       56.70      115.95     19.08 o 
-20   0   4     4721.29     5200.89    101.59 o 
-18   0   4     4943.74     5277.58     98.62 o 
-16   0   4     7626.70     7559.66    192.97 o 
-14   0   4    11346.94    11027.56    131.82 o 
-12   0   4     2629.50     2553.27     62.64 o 
-10   0   4     8519.84     9073.81    106.01 o 
  -8   0   4     1109.56      949.91     18.64 o 
  -6   0   4     1255.45     1107.30     18.72 o 
  -4   0   4    34964.62    37397.52    848.85 o 
  -2   0   4      325.99      575.43      9.89 o 
   0   0   4     5700.94     5585.44     61.20 o 
   2   0   4   116984.11   109172.78   2979.20 o 
   4   0   4    57392.37    55650.91    869.53 o 
   6   0   4    87077.41    82464.66   1771.72 o 
   8   0   4    94619.15    95756.70   1207.17 o 
  10   0   4    38986.73    38655.95    405.72 o 
  12   0   4    21716.03    21817.82    239.54 o 
  14   0   4     8827.46     8684.05    109.78 o 
  16   0   4     6671.47     7050.00    178.16 o 
  18   0   4     3886.70     4207.88    130.36 o 
  20   0   4      113.73       93.75     23.18 o 
-21   1   4      128.24      202.57     16.38 o 
-19   1   4        0.28       49.37      8.33 o 
-17   1   4       60.60      131.74     10.23 o 
-15   1   4        0.78       55.48      8.36 o 
-13   1   4       58.64      112.91     11.27 o 
-11   1   4        0.33       55.65      8.51 o 
  -9   1   4      969.57      980.08     13.99 o 
  -7   1   4      161.36      222.71      7.30 o 
  -5   1   4      140.19      171.70      6.48 o 
  -3   1   4      597.41      542.92      8.31 o 
  -1   1   4       26.48      133.63      8.87 o 
   1   1   4    23138.72    23855.60    206.69 o 
   3   1   4      643.76      869.80     11.87 o 
   5   1   4     4260.33     4453.55     38.16 o 
   7   1   4     2584.80     2578.37     25.91 o 
   9   1   4      777.36      887.60     13.66 o 
  11   1   4     1820.99     1758.31     24.90 o 
  13   1   4     1152.77     1164.17     21.24 o 
  15   1   4      689.32      663.20     19.39 o 
  17   1   4     1308.79     1265.33     34.60 o 
  19   1   4      531.55      475.13     28.80 o 
-20   2   4       37.97       58.64     11.11 o 
-18   2   4      146.67      106.82     10.28 o 
-16   2   4      148.42      217.91     11.96 o 
-14   2   4     1223.81     1157.47     24.74 o 
-12   2   4      982.31      970.47     18.50 o 
-10   2   4    14993.40    14901.36    117.05 o 
  -8   2   4    15596.33    15500.00    119.73 o 
  -6   2   4    16571.49    15869.81    120.95 o 
  -4   2   4    31631.02    31951.80    317.75 o 
  -2   2   4    11797.56    12392.68    151.15 o 
   0   2   4    35584.48    36572.36    327.17 o 
   2   2   4     3385.83     3313.58     31.51 o 
   4   2   4        5.84       32.41      3.71 o 
   6   2   4      131.39      137.52      5.17 o 
   8   2   4      420.40      425.18      8.06 o 
  10   2   4      968.56      878.21     13.66 o 
  12   2   4       95.73       80.15      6.73 o 
  14   2   4       21.86       18.81      6.39 o 
  16   2   4     2511.29     2455.10     42.67 o 
  18   2   4     1246.83     1305.51     37.02 o 
  20   2   4     2223.55     2337.50     70.25 o 
-19   3   4       85.80      110.31     13.43 o 
-17   3   4      484.29      490.64     18.29 o 
-15   3   4      430.34      485.76     14.82 o 
-13   3   4      714.64      783.97     17.57 o 
-11   3   4      298.03      501.48     17.31 o 
  -9   3   4      253.94      563.23     23.74 o 
  -7   3   4     1765.72     1742.02     23.13 o 
  -5   3   4    15471.71    16805.79    128.13 o 
  -3   3   4     4543.04     4622.65     54.37 o 
  -1   3   4     9982.25     9737.43     83.63 o 
   1   3   4       32.23       72.63      4.91 o 
   3   3   4        1.97      100.35      5.10 o 
   5   3   4     1331.36     1376.73     18.86 o 
   7   3   4       44.89       62.11      4.53 o 
   9   3   4      816.74      750.58     14.45 o 
  11   3   4     5039.42     4848.08     73.82 o 
  13   3   4     3206.91     3129.97     47.41 o 
  15   3   4     1385.64     1304.25     29.76 o 
  17   3   4      660.19      630.90     21.65 o 
  19   3   4      769.71      806.59     30.40 o 
-18   4   4       10.54       19.88      8.56 o 
-16   4   4        4.07        3.54      8.72 o 
-14   4   4        1.92        4.00      3.98 o 
-12   4   4       35.35       40.34      5.57 o 
-10   4   4       39.52       41.11      4.80 o 
  -8   4   4       32.41       38.81      4.23 o 
  -6   4   4      748.18      666.95     13.62 o 
  -4   4   4      508.86      511.02      9.38 o 
  -2   4   4      378.42      327.64      6.93 o 
   0   4   4      186.52      193.77      6.32 o 
   2   4   4     2155.72     2086.17     22.79 o 
   4   4   4      625.68      670.58     11.12 o 
   6   4   4      563.30      580.74     10.12 o 
   8   4   4     1152.96     1187.48     24.14 o 
  10   4   4     2118.72     1954.65     34.06 o 
  12   4   4      247.19      280.87     15.81 o 
  14   4   4      940.09      887.59     24.28 o 
  16   4   4      741.37      704.58     23.11 o 
  18   4   4      361.65      365.61     18.16 o 
-17   5   4     6816.73     7158.47    137.55 o 
-15   5   4     4149.23     3759.05    116.15 o 
-13   5   4     2467.67     2363.25     49.12 o 
-11   5   4     3680.94     3552.50     44.62 o 
  -9   5   4     1712.67     1662.65     25.87 o 
  -7   5   4      801.87      807.97     16.16 o 
  -5   5   4      374.28      332.98      8.09 o 
  -3   5   4     4479.37     4697.02     44.08 o 
  -1   5   4     3232.56     3347.24     34.16 o 
   1   5   4     4857.93     5377.89     49.20 o 
   3   5   4    13984.80    14414.69    114.35 o 
   5   5   4    12908.09    12810.69    114.26 o 
   7   5   4    14799.09    15053.82    152.30 o 
   9   5   4    12278.45    12605.60    132.96 o 
  11   5   4     5486.59     5398.40     70.69 o 
  13   5   4     4088.64     4028.56     59.68 o 
  15   5   4     2709.18     2745.86     48.93 o 
  17   5   4      679.03      626.93     23.48 o 
-16   6   4      470.58      491.05     24.53 o 
-14   6   4      364.16      433.07     21.78 o 
-12   6   4      533.92      518.22     22.42 o 
-10   6   4     1093.31     1129.97     26.38 o 
  -8   6   4     3065.40     3033.73     39.80 o 
  -6   6   4     4393.79     4485.18     50.99 o 
  -4   6   4     7640.77     7847.95     77.35 o 
  -2   6   4     7281.59     7636.23     74.96 o 
   0   6   4     7716.70     7817.71     69.17 o 
   2   6   4      116.97      109.21      6.31 o 
   4   6   4      856.96      859.08     17.16 o 
   6   6   4      504.68      501.36     16.15 o 
   8   6   4      290.27      316.92     13.53 o 
  10   6   4        3.09        1.82      4.50 o 
  12   6   4     1731.79     1584.12     34.28 o 
  14   6   4      550.50      572.33     21.43 o 
  16   6   4      691.63      649.28     24.02 o 
-15   7   4      740.10      583.83     27.10 o 
-13   7   4      524.04      456.49     23.43 o 
-11   7   4     1128.59     1029.69     33.61 o 
  -9   7   4     4026.37     4105.29     71.42 o 
  -7   7   4     5203.38     5239.52     86.82 o 
  -5   7   4     3107.25     3235.88     59.60 o 
  -3   7   4     2712.06     2752.14     33.55 o 
  -1   7   4     1853.84     1836.68     25.80 o 
   1   7   4     2959.63     3053.40     35.71 o 
   3   7   4        8.74       -2.53      6.34 o 
   5   7   4       15.30       12.83      4.80 o 
   7   7   4       17.14        8.19      5.14 o 
   9   7   4       99.93      104.12      9.71 o 
  11   7   4       46.39       19.21      6.96 o 
  13   7   4       16.00       21.59      7.55 o 
-12   8   4      965.65      901.16     33.32 o 
-10   8   4     1487.43     1499.09     41.73 o 
  -8   8   4       21.35       42.33     10.51 o 
  -6   8   4       19.37       49.68      8.89 o 
  -4   8   4       79.99      117.41     11.16 o 
  -2   8   4      205.18      154.22     13.75 o 
   0   8   4      341.35      315.32     12.90 o 
   2   8   4      176.03      266.88     12.30 o 
   4   8   4       49.35      129.57     10.80 o 
   6   8   4      146.39      148.06     11.97 o 
   8   8   4      466.97      435.90     21.31 o 
  10   8   4       59.76      131.80     14.41 o 
  12   8   4        3.57       43.30      9.75 o 
  -9   9   4      172.47      196.60     16.72 o 
  -7   9   4      174.22      180.78     13.71 o 
  -5   9   4       94.60      124.53     13.23 o 
  -3   9   4      352.25      378.44     16.92 o 
  -1   9   4      669.09      709.35     76.04 o 
   1   9   4      293.11      325.83     22.95 o 
   3   9   4     1423.55     1380.08     38.49 o 
   5   9   4      986.32     1104.29     29.65 o 
   7   9   4      956.43      903.21     27.66 o 
   9   9   4      690.43      550.81     22.83 o 
  -4  10   4      367.00      403.00     27.65 o 
  -2  10   4      386.38      460.95     29.06 o 
   0  10   4      126.13      140.01     19.34 o 
   2  10   4      119.98      117.48     18.39 o 
   4  10   4      833.28      934.89     41.15 o 
-21   1   5        0.41       56.13     10.97 o 
-19   1   5      315.46      359.45     15.97 o 
-17   1   5     2231.42     2175.01     37.94 o 
-15   1   5     2216.50     2296.43     33.19 o 
-13   1   5     7359.51     7398.88     84.81 o 
-11   1   5     5285.06     5413.32     49.69 o 
  -9   1   5     1105.01     1045.11     14.65 o 
  -7   1   5    21159.29    21768.05    234.14 o 
  -5   1   5     5064.76     5161.47     42.76 o 
  -3   1   5      328.22      473.67      7.20 o 
  -1   1   5      513.50      568.72      8.51 o 
   1   1   5      302.37      296.47      5.38 o 
   3   1   5     1696.05     2179.65     20.63 o 
   5   1   5      696.44      960.49     24.95 o 
   7   1   5     3729.83     3695.93     34.57 o 
   9   1   5     1484.78     1448.51     18.69 o 
  11   1   5       16.29      191.54     10.68 o 
  13   1   5      878.62     1026.25     20.06 o 
  15   1   5      100.54      167.69     12.09 o 
  17   1   5       68.02      110.02     11.56 o 
  19   1   5      156.56      155.33     21.79 o 
-20   2   5       96.01       77.23     14.55 o 
-18   2   5      180.78      210.05     11.05 o 
-16   2   5      923.04      880.54     20.01 o 
-14   2   5     2060.99     2062.66     30.70 o 
-12   2   5     3175.56     3169.00     38.74 o 
-10   2   5    16545.77    16169.82    126.31 o 
  -8   2   5    27165.17    26930.78    229.29 o 
  -6   2   5    33368.23    32941.41    290.69 o 
  -4   2   5    30447.04    29853.68    255.95 o 
  -2   2   5    60784.70    59800.71    749.67 o 
   0   2   5    46290.71    46558.41    340.64 o 
   2   2   5    13430.21    13542.70    103.20 o 
   4   2   5     3930.60     3478.26     35.37 o 
   6   2   5     1967.57     1692.55     21.77 o 
   8   2   5       94.79       87.74      7.54 o 
  10   2   5        3.24       12.95      3.01 o 
  12   2   5     1061.46      873.75     20.83 o 
  14   2   5     1435.22     1386.25     28.92 o 
  16   2   5     1034.64     1032.54     26.10 o 
  18   2   5      573.01      616.44     25.39 o 
-19   3   5      414.85      405.96     21.36 o 
-17   3   5      162.02      163.60     11.22 o 
-15   3   5      804.17      804.36     19.02 o 
-13   3   5      126.66      170.05     10.54 o 
-11   3   5      791.10      861.85     17.31 o 
  -9   3   5     1665.23     1697.70     24.26 o 
  -7   3   5     5985.71     5848.39     57.14 o 
  -5   3   5    13493.92    13893.40    107.50 o 
  -3   3   5     5434.61     5203.98     48.42 o 
  -1   3   5     8641.35     8843.27     70.55 o 
   1   3   5     2419.83     2136.14     21.89 o 
   3   3   5     8710.23     8762.97     70.46 o 
   5   3   5     2343.85     2338.18     27.74 o 
   7   3   5       57.60       60.37      4.33 o 
   9   3   5     1419.93     1399.66     21.63 o 
  11   3   5     1700.45     1636.70     30.21 o 
  13   3   5        8.34       11.74      5.04 o 
  15   3   5      212.00      171.12     11.61 o 
  17   3   5      450.96      501.12     28.28 o 
  19   3   5      825.19      718.51     29.06 o 
-18   4   5     4594.07     4684.83     81.36 o 
-16   4   5     5607.55     5491.66    147.66 o 
-14   4   5     3248.20     3269.73     65.44 o 
-12   4   5    10381.22     9999.26    105.32 o 
-10   4   5        9.26       36.53     10.01 o 
  -8   4   5     1524.60     1509.46     22.69 o 
  -6   4   5      513.18      560.05      9.75 o 
  -4   4   5      174.86      169.61      5.05 o 
  -2   4   5     2046.38     2519.51     26.18 o 
   0   4   5       72.75      208.16     14.02 o 
   2   4   5     1683.95     1510.34     17.16 o 
   4   4   5    12680.70    13414.54    116.91 o 
   6   4   5     8777.98     8749.72     81.45 o 
   8   4   5    16314.67    16158.58    160.80 o 
  10   4   5    19695.81    19791.63    195.43 o 
  12   4   5     9575.13     9276.80    105.41 o 
  14   4   5     2016.67     2100.23     39.53 o 
  16   4   5      406.15      429.17     18.55 o 
  18   4   5     1373.65     1431.44     35.43 o 
-17   5   5      382.41      389.92     22.03 o 
-15   5   5      353.19      327.37     18.90 o 
-13   5   5      637.59      568.45     18.85 o 
-11   5   5      380.18      353.77     14.88 o 
  -9   5   5     1020.96      965.96     18.98 o 
  -7   5   5      357.01      287.11      9.54 o 
  -5   5   5      371.75      373.71      8.77 o 
  -3   5   5     1423.00     1434.55     19.07 o 
  -1   5   5       13.94        6.85      2.43 o 
   1   5   5     1245.74     1229.98     17.40 o 
   3   5   5      606.64      585.90     11.52 o 
   5   5   5      540.74      640.31     14.20 o 
   7   5   5       83.19      194.55     26.05 o 
   9   5   5        8.17      169.80     17.33 o 
  11   5   5       34.27      145.78     21.39 o 
  13   5   5      335.59      353.75     23.21 o 
  15   5   5       86.40      151.82     12.63 o 
  17   5   5        4.29       56.59     10.08 o 
-16   6   5      236.91      216.16     17.19 o 
-14   6   5     1040.08      972.38     32.23 o 
-12   6   5      803.53      756.52     27.21 o 
-10   6   5      710.84      731.72     21.31 o 
  -8   6   5      101.43      209.62     16.90 o 
  -6   6   5     2052.08     2053.52     40.62 o 
  -4   6   5     1489.32     1482.42     24.21 o 
  -2   6   5      403.52      417.87     12.48 o 
   0   6   5     1230.50     1126.64     18.09 o 
   2   6   5       14.14       28.20      3.90 o 
   4   6   5      276.07      241.80      9.26 o 
   6   6   5       86.09      110.67      7.95 o 
   8   6   5      111.14      104.48      9.08 o 
  10   6   5      284.79      238.03     12.80 o 
  12   6   5      111.68      103.78     10.18 o 
  14   6   5      178.09      129.77     11.49 o 
  16   6   5       43.06       58.62     10.25 o 
-15   7   5     1453.44     1405.23     45.77 o 
-13   7   5     2142.63     2141.18     51.17 o 
-11   7   5     3767.11     3544.47     67.04 o 
  -9   7   5     6768.64     6725.62     85.01 o 
  -7   7   5     3672.10     3888.76     56.71 o 
  -5   7   5     8480.53     8783.61     90.50 o 
  -3   7   5    13614.99    13921.03    145.00 o 
  -1   7   5    10161.11    10329.35     89.85 o 
   1   7   5     9418.85     9906.38     95.59 o 
   3   7   5     8016.49     7919.87     91.06 o 
   5   7   5     2492.43     2331.14     39.39 o 
   7   7   5      395.32      410.30     15.99 o 
   9   7   5       96.14      101.11     10.04 o 
  11   7   5      213.64      287.00     15.14 o 
  13   7   5      150.43      223.26     14.31 o 
-12   8   5      234.44      219.53     17.97 o 
-10   8   5       30.98       22.54      9.38 o 
  -8   8   5       82.72       67.56     10.05 o 
  -6   8   5      299.82      338.30     15.91 o 
  -4   8   5     1513.59     1487.12     32.29 o 
  -2   8   5      221.54      177.70     16.25 o 
   0   8   5     1414.80     1465.03     30.40 o 
   2   8   5      850.15      821.81     22.84 o 
   4   8   5      317.14      320.82     15.70 o 
   6   8   5      459.94      478.47     18.94 o 
   8   8   5      333.69      275.70     15.58 o 
  10   8   5      326.21      278.23     16.42 o 
  12   8   5      384.08      392.91     19.77 o 
  -9   9   5      291.52      319.83     20.04 o 
  -7   9   5       30.97       19.73      8.18 o 
  -5   9   5      185.20      203.25     13.57 o 
  -3   9   5       11.00       13.71      7.85 o 
  -1   9   5      298.17      319.22     22.94 o 
   1   9   5     1197.42     1148.15     33.65 o 
   3   9   5     1633.47     1780.89     39.67 o 
   5   9   5     2897.13     3083.96     81.43 o 
   7   9   5     6796.35     7115.24    110.23 o 
   9   9   5     4775.22     4601.25     71.45 o 
  -4  10   5      128.75      115.73     18.72 o 
  -2  10   5       36.39       71.35     16.67 o 
   0  10   5        0.12       29.04     22.98 o 
   2  10   5       88.96      115.86     19.13 o 
-20   0   6     7706.82     8115.10    140.12 o 
-18   0   6    15021.11    15137.46    332.95 o 
-16   0   6     9097.40     9202.28    207.59 o 
-14   0   6    21005.87    20668.77    254.70 o 
-12   0   6    17656.67    17270.70    192.03 o 
-10   0   6     9918.11     9401.24    130.11 o 
  -8   0   6     1126.80     1339.30     23.54 o 
  -6   0   6     1531.69     1590.61     34.74 o 
  -4   0   6    14430.36    15181.69    191.86 o 
  -2   0   6    13180.56    13318.86    184.41 o 
   0   0   6    12042.27    13426.66    348.06 o 
   2   0   6    33527.55    34927.69    485.24 o 
   4   0   6    22047.20    23193.78    243.52 o 
   6   0   6    12267.49    11956.79    135.50 o 
   8   0   6    16691.62    15914.51    244.94 o 
  10   0   6    26876.26    27299.91    327.20 o 
  12   0   6    43012.21    44402.32    467.55 o 
  14   0   6    13322.44    13338.08    265.72 o 
  16   0   6    12838.82    13813.20    304.04 o 
  18   0   6     5158.88     5322.13    154.46 o 
-21   1   6     1021.97     1048.03     33.29 o 
-19   1   6      991.52      983.09     25.91 o 
-17   1   6      265.72      269.77     12.98 o 
-15   1   6        4.90       62.58      8.29 o 
-13   1   6       15.32      104.81     12.50 o 
-11   1   6      297.37      342.06      8.73 o 
  -9   1   6     1024.57     1157.27     15.73 o 
  -7   1   6     1137.63     1447.03     17.35 o 
  -5   1   6     3097.11     3190.09     28.76 o 
  -3   1   6     6298.58     6750.13     72.11 o 
  -1   1   6     1817.29     1989.72     24.03 o 
   1   1   6    15153.22    15276.07    115.46 o 
   3   1   6      662.64      707.27      9.48 o 
   5   1   6     1808.83     2115.14     26.00 o 
   7   1   6       52.27      130.18      8.04 o 
   9   1   6     1368.77     1389.60     18.47 o 
  11   1   6      265.80      321.39     10.49 o 
  13   1   6     1588.83     1565.14     25.85 o 
  15   1   6       79.61      140.96     15.44 o 
  17   1   6      757.06      748.39     26.83 o 
  19   1   6      773.80      658.83     33.66 o 
-20   2   6      610.95      603.71     30.77 o 
-18   2   6        9.19       11.99      4.92 o 
-16   2   6      160.12      151.69      8.97 o 
-14   2   6      713.41      795.61     40.51 o 
-12   2   6       41.16       69.96     11.30 o 
-10   2   6     1766.59     1760.78     21.27 o 
  -8   2   6     4165.33     4020.85     34.84 o 
  -6   2   6    18457.16    18287.98    138.54 o 
  -4   2   6    22338.83    22259.88    182.48 o 
  -2   2   6    32777.25    33226.57    305.33 o 
   0   2   6    31369.17    31880.51    300.67 o 
   2   2   6    11916.93    11531.91     89.03 o 
   4   2   6     2359.39     1932.71     23.24 o 
   6   2   6     3083.51     3116.81     34.42 o 
   8   2   6      283.74      256.22      8.23 o 
  10   2   6      465.12      441.36     11.67 o 
  12   2   6       25.55       30.17      5.53 o 
  14   2   6      338.51      317.73     13.53 o 
  16   2   6        2.37        9.29      6.03 o 
  18   2   6      150.06      120.85     13.22 o 
-19   3   6     1458.60     1438.14     34.74 o 
-17   3   6      125.42      152.86     11.04 o 
-15   3   6      439.25      437.53     14.04 o 
-13   3   6     2645.64     2702.52     39.57 o 
-11   3   6       53.66      173.57     14.94 o 
  -9   3   6     1856.65     1838.82     25.53 o 
  -7   3   6      403.61      661.41     18.24 o 
  -5   3   6     2063.53     2433.71     25.21 o 
  -3   3   6        5.90      321.60     19.52 o 
  -1   3   6      782.90      979.32     25.38 o 
   1   3   6    10715.41    11158.73     87.48 o 
   3   3   6     5687.93     5861.86     49.82 o 
   5   3   6     5454.19     5782.47     56.34 o 
   7   3   6      700.98      604.90     12.93 o 
   9   3   6     2998.26     2882.29     35.58 o 
  11   3   6        1.05       40.79     19.51 o 
  13   3   6      250.01      214.73     11.75 o 
  15   3   6      123.71      176.00     17.24 o 
  17   3   6      565.40      511.08     19.92 o 
-18   4   6      162.12      201.02     20.10 o 
-16   4   6       56.68       50.62     10.11 o 
-14   4   6       68.25       79.69      8.38 o 
-12   4   6       24.53       36.97     11.46 o 
-10   4   6      101.58      110.64      6.61 o 
  -8   4   6       42.09       73.36     20.97 o 
  -6   4   6        6.91        9.65      2.07 o 
  -4   4   6       19.68       21.78      2.52 o 
  -2   4   6      772.93      685.59     11.21 o 
   0   4   6      619.89      552.26     10.03 o 
   2   4   6       13.03       25.64      2.79 o 
   4   4   6     2130.92     1922.85     21.67 o 
   6   4   6      439.41      412.50     10.80 o 
   8   4   6      165.25      189.36      9.93 o 
  10   4   6      356.18      292.77     12.97 o 
  12   4   6      631.83      579.53     18.93 o 
  14   4   6      516.98      461.92     18.09 o 
  16   4   6      420.51      437.59     19.00 o 
  18   4   6      368.06      301.35     17.50 o 
-17   5   6     3929.33     3917.22    159.61 o 
-15   5   6     6259.06     6096.80    157.14 o 
-13   5   6    10038.02    10090.83    227.39 o 
-11   5   6     5617.93     5212.20    100.10 o 
  -9   5   6    12951.75    13196.72    213.29 o 
  -7   5   6     7464.95     7437.54     94.55 o 
  -5   5   6      805.18      848.66     13.87 o 
  -3   5   6      694.24      751.87     12.94 o 
  -1   5   6      964.46     1060.41     15.91 o 
   1   5   6      407.23      384.13      9.08 o 
   3   5   6     1711.43     1677.41     24.34 o 
   5   5   6     3874.12     3941.43     44.48 o 
   7   5   6     7809.68     7789.36     79.40 o 
   9   5   6     6964.28     6834.19     82.20 o 
  11   5   6    10184.81    10127.88    114.54 o 
  13   5   6     6752.90     6792.03     87.00 o 
  15   5   6     4566.57     4317.96     65.94 o 
  17   5   6     2821.23     3037.67     55.31 o 
-16   6   6      408.38      373.60     21.41 o 
-14   6   6       30.55       77.21     17.92 o 
-12   6   6      401.63      548.45     30.17 o 
-10   6   6     1221.09     1288.33     29.04 o 
  -8   6   6     3027.77     3087.79     63.30 o 
  -6   6   6     5309.70     5254.68    130.08 o 
  -4   6   6     3433.07     3737.69     51.46 o 
  -2   6   6     2176.00     2213.87     27.55 o 
   0   6   6     5172.10     5166.71     50.09 o 
   2   6   6     3676.20     3911.82     41.61 o 
   4   6   6     1061.41     1082.02     20.08 o 
   6   6   6     2379.13     2209.62     37.06 o 
   8   6   6     2074.37     2017.55     36.83 o 
  10   6   6      170.44      217.71     18.95 o 
  12   6   6      175.40      164.35     11.84 o 
  14   6   6      321.73      335.63     16.82 o 
-15   7   6       28.38       10.71      8.00 o 
-13   7   6      280.38      223.06     17.08 o 
-11   7   6      440.85      427.27     21.62 o 
  -9   7   6      860.95      902.91     22.68 o 
  -7   7   6      557.52      570.34     28.17 o 
  -5   7   6     4787.15     4859.64     65.41 o 
  -3   7   6     5510.50     5813.64     73.04 o 
  -1   7   6     4453.64     4698.40     54.36 o 
   1   7   6     4151.63     4012.66     48.27 o 
   3   7   6     3099.14     3056.11     46.34 o 
   5   7   6     1168.82     1081.60     25.55 o 
   7   7   6        8.29       12.59      5.87 o 
   9   7   6        8.45        0.61      5.96 o 
  11   7   6        9.12       14.02      6.91 o 
  13   7   6        1.88        2.33      6.89 o 
-12   8   6     1060.51      949.56     29.94 o 
-10   8   6     1590.59     1471.49     41.57 o 
  -8   8   6      738.10      843.78     25.13 o 
  -6   8   6      265.18      297.66     17.50 o 
  -4   8   6      425.36      379.37     16.49 o 
  -2   8   6      159.46      195.92     22.52 o 
   0   8   6      200.60      182.23     11.94 o 
   2   8   6      301.39      315.41     19.78 o 
   4   8   6      141.92      228.48     23.46 o 
   6   8   6       14.51       88.79     13.73 o 
   8   8   6        2.54       38.12     12.41 o 
  10   8   6      115.56      185.22     16.69 o 
  -9   9   6      379.24      342.68     21.14 o 
  -7   9   6      171.35      157.71     14.80 o 
  -5   9   6       52.97       63.79      9.61 o 
  -3   9   6        3.19       12.67      7.69 o 
  -1   9   6      936.88     1017.45     44.70 o 
   1   9   6       10.95       39.32      9.37 o 
   3   9   6      479.59      450.72     21.67 o 
   5   9   6      189.79      133.94     14.61 o 
   7   9   6      479.93      419.72     23.04 o 
  -2  10   6      167.09      141.67     20.19 o 
   0  10   6      254.04      325.28     20.00 o 
-21   1   7     1715.22     1819.21     44.70 o 
-19   1   7      642.47      644.87     22.24 o 
-17   1   7       17.80      112.22      9.45 o 
-15   1   7     1427.88     1400.08     24.57 o 
-13   1   7     2308.66     2395.77     32.30 o 
-11   1   7    13214.04    13454.39    107.80 o 
  -9   1   7    17906.94    18062.19    138.83 o 
  -7   1   7    11861.55    12075.38     94.50 o 
  -5   1   7      439.85      396.19      7.15 o 
  -3   1   7     2698.01     2568.28     25.72 o 
  -1   1   7     2682.79     2865.58     34.48 o 
   1   1   7      821.10      836.16     11.39 o 
   3   1   7      619.40      792.12     11.30 o 
   5   1   7      223.19      262.69     13.65 o 
   7   1   7     3358.60     3449.20     30.88 o 
   9   1   7      861.17      808.58     13.58 o 
  11   1   7      558.21      606.02     19.00 o 
  13   1   7      242.83      264.35     10.83 o 
  15   1   7      862.40      961.96     39.31 o 
  17   1   7      205.11      245.79     17.43 o 
  19   1   7      337.55      391.55     27.37 o 
-20   2   7      324.82      314.06     22.84 o 
-18   2   7      278.06      273.35     14.10 o 
-16   2   7     1257.37     1237.36     23.97 o 
-14   2   7     1521.28     1471.48     24.92 o 
-12   2   7     1517.74     1584.27     24.56 o 
-10   2   7     2010.23     1942.73     22.91 o 
  -8   2   7     8267.72     7974.21     66.51 o 
  -6   2   7    14754.44    14371.29    124.88 o 
  -4   2   7    24285.03    22831.04    227.18 o 
  -2   2   7    35273.29    35123.82    294.44 o 
   0   2   7    56034.99    54571.76    414.71 o 
   2   2   7    12795.80    12328.24     95.22 o 
   4   2   7    32245.16    32404.70    262.59 o 
   6   2   7     6019.22     5767.62     62.23 o 
   8   2   7     4446.21     4394.82     47.19 o 
  10   2   7     2677.79     2677.16     34.50 o 
  12   2   7      425.09      420.06     14.71 o 
  14   2   7       66.30       80.79      8.37 o 
  16   2   7       32.74       28.13      8.48 o 
  18   2   7       14.01       22.14      8.30 o 
-19   3   7      815.59      851.42     30.18 o 
-17   3   7      458.86      446.71     17.59 o 
-15   3   7      378.88      385.76     13.77 o 
-13   3   7       14.84       42.41      5.76 o 
-11   3   7     2528.19     2434.29     29.99 o 
  -9   3   7      123.44      198.90      9.17 o 
  -7   3   7     1829.75     1764.05     33.23 o 
  -5   3   7     1828.90     1995.26     27.75 o 
  -3   3   7     2270.47     2215.05     27.55 o 
  -1   3   7    17527.33    18135.37    137.65 o 
   1   3   7     6226.56     6274.97     82.53 o 
   3   3   7     6596.77     6932.94     75.77 o 
   5   3   7     7268.31     7503.90     86.89 o 
   7   3   7     3556.99     3352.97     56.25 o 
   9   3   7      418.34      385.81     11.27 o 
  11   3   7      137.37      138.47      9.23 o 
  13   3   7       91.80       98.75      8.84 o 
  15   3   7      732.98      673.88     21.61 o 
  17   3   7       51.82       48.89     10.08 o 
-18   4   7     3279.89     3499.01     71.87 o 
-16   4   7     1854.71     1816.04     33.06 o 
-14   4   7     2590.50     2673.58     57.55 o 
-12   4   7    12224.99    11810.17    136.12 o 
-10   4   7    11770.13    11924.55    128.58 o 
  -8   4   7     4575.29     4610.29     57.76 o 
  -6   4   7     1518.62     1329.30     17.25 o 
  -4   4   7     2150.02     2172.76     27.71 o 
  -2   4   7       27.39       52.99      4.04 o 
   0   4   7      394.47      446.45      8.96 o 
   2   4   7      137.41      175.67     10.39 o 
   4   4   7      701.77      744.29     14.43 o 
   6   4   7     3955.62     4115.39     48.22 o 
   8   4   7     2201.86     2116.49     27.19 o 
  10   4   7     2390.42     2287.97     38.33 o 
  12   4   7     3249.60     3269.27     50.54 o 
  14   4   7     6325.55     6316.97    108.22 o 
  16   4   7     3455.94     3522.91     89.00 o 
-17   5   7        9.61       45.52      9.98 o 
-15   5   7      353.43      338.80     17.26 o 
-13   5   7      286.14      309.19     15.06 o 
-11   5   7      262.62      254.35     11.44 o 
  -9   5   7     1591.61     1633.69     28.16 o 
  -7   5   7     1991.46     1843.77     32.25 o 
  -5   5   7      343.42      307.20      9.68 o 
  -3   5   7      412.75      412.24      8.32 o 
  -1   5   7      110.89       94.45      6.86 o 
   1   5   7     1449.02     1495.59     19.91 o 
   3   5   7        0.39        8.88      2.99 o 
   5   5   7       15.53       28.05      4.16 o 
   7   5   7      765.67      674.27     18.31 o 
   9   5   7      939.99      844.92     22.20 o 
  11   5   7       75.53      158.20     12.58 o 
  13   5   7      363.65      363.56     19.82 o 
  15   5   7        0.39       67.20     10.41 o 
-16   6   7      212.65      231.09     17.11 o 
-14   6   7      307.69      287.43     16.20 o 
-12   6   7      100.99      172.06     17.47 o 
-10   6   7       90.60      114.80      9.08 o 
  -8   6   7      378.93      416.20     16.30 o 
  -6   6   7      724.48      764.84     20.90 o 
  -4   6   7      600.29      584.69     21.60 o 
  -2   6   7      227.49      220.31      9.44 o 
   0   6   7     2131.64     2096.05     26.65 o 
   2   6   7        4.84       74.86      6.69 o 
   4   6   7     1933.67     1825.17     27.92 o 
   6   6   7      399.27      362.98     21.44 o 
   8   6   7       21.51       42.91      8.21 o 
  10   6   7       30.25       31.89      7.23 o 
  12   6   7      289.90      318.99     15.66 o 
  14   6   7       12.48       17.39      7.28 o 
-15   7   7      264.99      280.62     19.23 o 
-13   7   7      602.88      558.66     25.37 o 
-11   7   7        7.42       12.58      6.11 o 
  -9   7   7     1383.92     1457.62     32.37 o 
  -7   7   7     3011.35     2901.55     47.36 o 
  -5   7   7     9239.15     9398.81    107.37 o 
  -3   7   7    13800.64    14228.41    181.87 o 
  -1   7   7    15092.99    15415.11    177.01 o 
   1   7   7     9375.75     9376.03    104.46 o 
   3   7   7    11490.92    11473.89    150.22 o 
   5   7   7     4946.63     4892.03     65.50 o 
   7   7   7     1999.08     2071.26     38.98 o 
   9   7   7     1131.76     1115.25     28.79 o 
  11   7   7     1172.21     1052.26     28.94 o 
  13   7   7      337.42      344.19     17.90 o 
-12   8   7        5.77       19.06      8.69 o 
-10   8   7      217.70      195.86     16.08 o 
  -8   8   7      144.63      123.83     11.27 o 
  -6   8   7      173.21      170.84     11.99 o 
  -4   8   7      578.26      572.22     19.80 o 
  -2   8   7      726.85      740.36     25.97 o 
   0   8   7      201.38      195.61     12.17 o 
   2   8   7     1009.63     1140.30     32.84 o 
   4   8   7      479.49      526.96     30.95 o 
   6   8   7      750.19      633.46     22.38 o 
   8   8   7      210.64      228.95     15.12 o 
  10   8   7      198.15      253.13     16.18 o 
  -9   9   7     2020.66     1842.36     48.65 o 
  -7   9   7     1467.57     1306.57     33.12 o 
  -5   9   7      713.16      732.30     42.93 o 
  -3   9   7      111.44       97.43     12.50 o 
  -1   9   7      208.94      205.78     21.53 o 
   1   9   7       61.63       64.97     25.15 o 
   3   9   7       13.03       29.43      9.17 o 
   5   9   7       55.18       54.55     18.38 o 
   7   9   7     1453.24     1541.95     43.60 o 
-20   0   8     4787.66     5209.11    102.40 o 
-18   0   8     6603.95     6546.01    116.01 o 
-16   0   8     7684.79     7828.22    128.10 o 
-14   0   8    13737.39    13625.06    158.93 o 
-12   0   8    10960.29    10404.52    166.03 o 
-10   0   8    19342.85    18966.49    206.90 o 
  -8   0   8    74438.99    73810.27   1278.26 o 
  -6   0   8    23503.95    23985.07    252.87 o 
  -4   0   8    14562.46    14785.80    168.38 o 
  -2   0   8     7911.22     7845.08     87.76 o 
   0   0   8      437.59      297.43      8.65 o 
   2   0   8     3364.60     3274.58     47.42 o 
   4   0   8     3510.66     3681.85     47.86 o 
   6   0   8     2761.22     2990.29     41.96 o 
   8   0   8     4469.74     4553.64     61.55 o 
  10   0   8     6965.19     7120.59    102.73 o 
  12   0   8    17879.89    18216.74    255.64 o 
  14   0   8     8521.34     8410.13    137.29 o 
  16   0   8    10564.04    10753.94    252.03 o 
  18   0   8    10328.23    11291.45    269.81 o 
-21   1   8      847.29      782.03     28.71 o 
-19   1   8     1203.94     1250.14     52.61 o 
-17   1   8     1188.63     1109.02     25.88 o 
-15   1   8      162.39      220.94      9.93 o 
-13   1   8       24.60       91.46      6.94 o 
-11   1   8       11.78      150.36     10.10 o 
  -9   1   8     2112.55     2217.29     24.71 o 
  -7   1   8       90.98      184.51     13.32 o 
  -5   1   8       73.99      172.30      8.82 o 
  -3   1   8      970.87      995.06     11.98 o 
  -1   1   8       15.64       75.06      4.61 o 
   1   1   8       18.70       48.66      5.14 o 
   3   1   8     1119.90     1132.67     28.39 o 
   5   1   8      507.98      457.87     10.51 o 
   7   1   8      890.10      866.91     13.25 o 
   9   1   8      514.74      577.60     15.40 o 
  11   1   8        9.33       59.93     10.12 o 
  13   1   8     1136.04     1109.29     24.93 o 
  15   1   8       72.71      122.75     11.86 o 
  17   1   8      461.98      444.52     24.73 o 
  19   1   8      742.60      789.03     38.72 o 
-20   2   8     1034.98     1014.02     32.21 o 
-18   2   8      903.79      878.42     24.37 o 
-16   2   8      929.03      839.79     23.05 o 
-14   2   8       33.14       53.32      5.76 o 
-12   2   8       26.49       33.50      4.65 o 
-10   2   8      450.28      508.28     10.31 o 
  -8   2   8      423.91      413.99     11.82 o 
  -6   2   8     3939.39     3945.72     41.53 o 
  -4   2   8     1626.08     1376.13     19.33 o 
  -2   2   8    12135.18    11710.91    100.72 o 
   0   2   8     7354.45     7015.84     80.59 o 
   2   2   8    38414.93    38783.67    284.31 o 
   4   2   8    10585.58    10085.09     89.62 o 
   6   2   8     7682.93     7235.07     68.79 o 
   8   2   8    11786.62    11583.28    129.14 o 
  10   2   8     2201.80     2211.54     38.45 o 
  12   2   8       97.14      103.64      7.22 o 
  14   2   8       61.97       50.34      7.69 o 
  16   2   8       23.02       10.53      7.02 o 
  18   2   8        0.59        3.84      6.44 o 
-19   3   8     1734.92     1820.37     45.09 o 
-17   3   8     1716.35     1728.18     35.30 o 
-15   3   8     1044.70     1010.51     24.88 o 
-13   3   8       40.64       72.85     24.82 o 
-11   3   8     1736.10     1674.86     30.00 o 
  -9   3   8     1751.76     1746.48     24.54 o 
  -7   3   8     3051.35     3121.41     31.07 o 
  -5   3   8     1031.44     1140.17     21.43 o 
  -3   3   8     3204.62     3729.28     39.64 o 
  -1   3   8     2887.38     3302.55     48.29 o 
   1   3   8      841.82     1020.29     13.80 o 
   3   3   8     6022.65     5929.65     87.20 o 
   5   3   8     5099.91     5382.09     54.47 o 
   7   3   8        2.15      146.45     40.45 o 
   9   3   8      352.52      370.95     15.52 o 
  11   3   8       62.69      140.10     18.15 o 
  13   3   8      777.89      728.89     21.10 o 
  15   3   8      451.13      501.46     19.00 o 
  17   3   8       42.01       45.80     10.34 o 
-18   4   8      597.51      586.69     35.37 o 
-16   4   8      951.42      930.76     25.72 o 
-14   4   8      247.81      228.46     12.57 o 
-12   4   8      484.04      460.72     16.10 o 
-10   4   8        5.93       33.00      8.63 o 
  -8   4   8        2.58        9.12      3.75 o 
  -6   4   8      219.77      257.96      8.45 o 
  -4   4   8      191.04      192.05      8.14 o 
  -2   4   8        5.82       11.39      2.42 o 
   0   4   8      681.41      590.60     10.57 o 
   2   4   8        0.62        9.38      2.23 o 
   4   4   8      329.99      334.60      9.59 o 
   6   4   8       18.61       23.09      4.78 o 
   8   4   8      264.40      309.06     10.32 o 
  10   4   8      219.82      211.29     11.54 o 
  12   4   8      287.70      237.71     13.13 o 
  14   4   8       84.01       87.66     10.29 o 
  16   4   8      480.33      463.69     19.94 o 
-17   5   8     1460.01     1385.68     40.28 o 
-15   5   8     4660.00     4507.08     65.89 o 
-13   5   8    10425.01    10123.19    116.04 o 
-11   5   8     7337.19     7187.19     87.22 o 
  -9   5   8    11411.87    11473.34    123.86 o 
  -7   5   8     9740.59     9437.57    103.70 o 
  -5   5   8     8903.57     8885.23     85.02 o 
  -3   5   8     2660.49     2530.66     32.94 o 
  -1   5   8     1748.91     1686.06     25.91 o 
   1   5   8     2091.87     2063.62     24.75 o 
   3   5   8       34.02       40.46      4.38 o 
   5   5   8      884.59      864.93     17.35 o 
   7   5   8     2662.09     2637.88     49.04 o 
   9   5   8     3700.56     3649.34     53.27 o 
  11   5   8     4262.21     4157.31     73.46 o 
  13   5   8     3934.92     3933.11     60.95 o 
  15   5   8     5000.32     4998.56    116.34 o 
-16   6   8     1332.99     1232.61     39.58 o 
-14   6   8     1186.09     1077.50     34.67 o 
-12   6   8      481.98      456.62     18.19 o 
-10   6   8      852.38      789.35     22.90 o 
  -8   6   8       40.17      194.75     17.90 o 
  -6   6   8      403.98      409.38     16.92 o 
  -4   6   8      387.12      443.90     19.63 o 
  -2   6   8     3037.07     3136.76     39.84 o 
   0   6   8     2603.63     2771.77     41.71 o 
   2   6   8     9105.63     9178.42     88.93 o 
   4   6   8     2718.58     2686.99     36.24 o 
   6   6   8     3636.98     3518.28     57.19 o 
   8   6   8     2281.07     2141.38     38.99 o 
  10   6   8     1015.52     1020.19     26.82 o 
  12   6   8      223.38      225.58     13.78 o 
  14   6   8      773.37      601.82     22.45 o 
-15   7   8       83.07       69.60     14.26 o 
-13   7   8       52.30       48.80     10.52 o 
-11   7   8       93.90       84.33      9.62 o 
  -9   7   8      303.98      239.29     13.44 o 
  -7   7   8      514.25      546.03     19.01 o 
  -5   7   8     1096.20     1046.67     25.80 o 
  -3   7   8     1615.80     1533.33     30.96 o 
  -1   7   8     4399.96     4609.20     61.57 o 
   1   7   8     3650.88     3719.65     47.88 o 
   3   7   8     3428.09     3686.25     63.65 o 
   5   7   8     2634.21     2670.97     44.15 o 
   7   7   8     1923.59     1761.36     33.52 o 
   9   7   8     1719.66     1690.00     36.41 o 
  11   7   8       57.98       65.02     10.53 o 
  13   7   8       93.52       66.70     11.21 o 
-12   8   8      210.26      303.74     20.17 o 
-10   8   8      817.16      806.34     30.76 o 
  -8   8   8     2783.05     2479.99     46.33 o 
  -6   8   8     1313.53     1291.28     31.20 o 
  -4   8   8     1704.66     1673.38     35.08 o 
  -2   8   8     1571.26     1493.67     38.05 o 
   0   8   8      247.34      254.83     13.85 o 
   2   8   8        1.25       30.85      9.22 o 
   4   8   8       29.93       77.30     12.41 o 
   6   8   8      108.14      191.29     14.63 o 
   8   8   8        0.04       27.47      9.63 o 
  10   8   8        1.20       13.81      9.87 o 
  -9   9   8      139.00      131.17     15.38 o 
  -7   9   8      652.92      669.34     24.07 o 
  -5   9   8      325.29      260.14     18.04 o 
  -3   9   8        3.18        9.10      7.07 o 
  -1   9   8      285.26      288.74     26.60 o 
   1   9   8       38.00       14.39      9.30 o 
   3   9   8       25.04       50.74     14.50 o 
   5   9   8      346.06      467.40     20.66 o 
   7   9   8      283.46      281.76     19.49 o 
-19   1   9      776.23      915.34     29.62 o 
-17   1   9     2408.01     2366.40     47.72 o 
-15   1   9       21.40      104.73     11.67 o 
-13   1   9      280.06      345.26     11.09 o 
-11   1   9       82.66      203.45      9.85 o 
  -9   1   9      758.75      753.72     12.67 o 
  -7   1   9     3927.76     3758.88     35.33 o 
  -5   1   9    15476.62    15242.65    116.76 o 
  -3   1   9     3936.13     3772.51     33.69 o 
  -1   1   9     3715.17     3594.04     32.34 o 
   1   1   9    12377.66    13299.44    102.38 o 
   3   1   9     2707.72     2762.80     29.43 o 
   5   1   9        6.65      143.55      9.16 o 
   7   1   9      151.07      149.35      5.64 o 
   9   1   9      560.26      508.22     12.88 o 
  11   1   9     1373.98     1286.08     22.69 o 
  13   1   9        1.58       76.43      7.75 o 
  15   1   9     1110.87     1078.33     32.01 o 
  17   1   9       12.37       54.20     10.31 o 
-20   2   9     1948.93     2073.09     78.94 o 
-18   2   9     1362.81     1415.85     31.78 o 
-16   2   9     1292.25     1344.56     29.31 o 
-14   2   9      639.45      573.03     17.56 o 
-12   2   9      805.26      848.70     20.23 o 
-10   2   9      212.71      182.72      6.31 o 
  -8   2   9     1826.06     1678.33     20.04 o 
  -6   2   9     6277.85     6082.51     65.16 o 
  -4   2   9     3586.92     3134.29     37.85 o 
  -2   2   9     4801.09     4310.67     47.80 o 
   0   2   9    42827.91    43804.18    339.47 o 
   2   2   9    21155.22    20660.10    155.83 o 
   4   2   9    26848.61    27121.84    245.54 o 
   6   2   9    20481.62    19805.13    262.53 o 
   8   2   9    22512.47    21971.95    285.81 o 
  10   2   9     5118.97     4819.72     81.62 o 
  12   2   9     1697.53     1589.90     33.15 o 
  14   2   9      223.66      267.37     29.87 o 
  16   2   9      125.91      106.00     12.50 o 
  18   2   9       65.36       69.43     11.96 o 
-19   3   9      541.48      552.31     20.90 o 
-17   3   9     1746.77     1706.03     35.42 o 
-15   3   9     1956.61     1836.88     35.17 o 
-13   3   9      374.63      358.61     14.10 o 
-11   3   9     1394.17     1313.57     26.32 o 
  -9   3   9       51.86       58.00      5.89 o 
  -7   3   9      733.89      797.64     18.63 o 
  -5   3   9     1234.47     1257.78     19.48 o 
  -3   3   9     2607.99     2827.81     32.81 o 
  -1   3   9     2151.65     2339.69     24.33 o 
   1   3   9     4024.05     4052.56     37.52 o 
   3   3   9     6549.59     6466.11     77.10 o 
   5   3   9     4297.09     4409.30     63.62 o 
   7   3   9     2230.26     2215.95     30.07 o 
   9   3   9     1895.33     1868.98     37.51 o 
  11   3   9     3615.90     3524.84     51.42 o 
  13   3   9      590.84      559.81     18.94 o 
  15   3   9      324.45      312.60     15.76 o 
  17   3   9      234.89      176.87     14.94 o 
-18   4   9      494.48      519.92     24.25 o 
-16   4   9     1626.64     1603.42     34.72 o 
-14   4   9     4027.69     3846.22     56.77 o 
-12   4   9     2467.62     2389.72     40.19 o 
-10   4   9    16627.84    16497.71    234.57 o 
  -8   4   9     7124.72     7127.20     81.90 o 
  -6   4   9    11411.60    11614.07    105.65 o 
  -4   4   9    16329.29    16993.75    147.07 o 
  -2   4   9     4998.51     5167.83     57.14 o 
   0   4   9      818.89      773.54     12.49 o 
   2   4   9        7.99        8.84      2.61 o 
   4   4   9       21.91       14.14      3.10 o 
   6   4   9     1029.76      897.42     19.78 o 
   8   4   9      633.92      569.25     22.03 o 
  10   4   9     2628.08     2528.01     42.19 o 
  12   4   9     3289.09     3108.61     49.72 o 
  14   4   9     2683.62     2528.55     80.28 o 
  16   4   9     4114.23     4475.23     68.57 o 
-17   5   9      105.43      139.02     15.38 o 
-15   5   9        0.06       60.31      9.26 o 
-13   5   9      334.58      382.35     23.29 o 
-11   5   9       45.19      113.26     15.08 o 
  -9   5   9      642.48      677.69     19.87 o 
  -7   5   9       18.00       90.63      8.75 o 
  -5   5   9      236.87      250.03      9.71 o 
  -3   5   9      881.79      901.94     17.66 o 
  -1   5   9      479.32      413.56     11.42 o 
   1   5   9      189.18      139.59      6.32 o 
   3   5   9     2913.92     2734.90     44.50 o 
   5   5   9       17.85       18.42      3.97 o 
   7   5   9      278.14      298.34     15.03 o 
   9   5   9      347.21      222.59     12.32 o 
  11   5   9       29.37       46.43      7.76 o 
  13   5   9      116.53      129.34     11.51 o 
  15   5   9       20.68       63.26     10.19 o 
-16   6   9     1286.22     1073.49     36.07 o 
-14   6   9      839.11      843.46     25.96 o 
-12   6   9       80.71       90.23     10.12 o 
-10   6   9     1131.91     1073.91     26.97 o 
  -8   6   9     1670.57     1597.03     32.49 o 
  -6   6   9       33.42       75.76     12.30 o 
  -4   6   9      570.36      538.03     26.65 o 
  -2   6   9      440.27      479.14     13.92 o 
   0   6   9      386.90      473.42     15.94 o 
   2   6   9      274.61      318.01     13.66 o 
   4   6   9      435.87      431.81     13.32 o 
   6   6   9       55.77      117.14     13.06 o 
   8   6   9      301.46      249.65     12.49 o 
  10   6   9       36.67       76.83     11.00 o 
  12   6   9      159.80      134.06     12.01 o 
  14   6   9       64.34       67.22     10.38 o 
-13   7   9      943.75      950.56     33.41 o 
-11   7   9     1084.94      995.47     27.66 o 
  -9   7   9     1665.77     1563.25     38.62 o 
  -7   7   9     1960.41     1873.84     37.06 o 
  -5   7   9      983.98     1089.70     26.35 o 
  -3   7   9     3889.05     3729.01     54.12 o 
  -1   7   9     6010.22     6147.28     76.59 o 
   1   7   9     5114.05     5365.28     62.38 o 
   3   7   9     7949.08     8316.11    124.04 o 
   5   7   9    10723.91    10590.97    139.46 o 
   7   7   9     8757.77     8703.74    121.68 o 
   9   7   9     3176.53     2926.79     50.73 o 
  11   7   9     1077.88      929.40     28.95 o 
-12   8   9      458.09      488.75     24.86 o 
-10   8   9      535.26      457.56     20.02 o 
  -8   8   9      154.77      179.14     13.34 o 
  -6   8   9       91.90       87.12     10.20 o 
  -4   8   9       17.05       27.98      8.39 o 
  -2   8   9      620.40      677.16     25.28 o 
   0   8   9       62.00       66.42     16.80 o 
   2   8   9      966.70      881.56     32.38 o 
   4   8   9      420.15      438.86     21.53 o 
   6   8   9      322.07      393.40     21.20 o 
   8   8   9      451.14      383.82     21.78 o 
  10   8   9      189.42       83.05     16.21 o 
  -7   9   9     4126.76     4209.04     74.07 o 
  -5   9   9     2197.91     2069.57     49.48 o 
  -3   9   9      965.67      908.62     31.24 o 
  -1   9   9      239.60      245.59     21.60 o 
   1   9   9       45.89       17.73      9.21 o 
   3   9   9        4.60       23.45      9.26 o 
   5   9   9        8.93       12.59      8.43 o 
-20   0  10     1977.44     2239.57     88.22 o 
-18   0  10     2506.74     2458.54     88.09 o 
-16   0  10     4168.49     4188.03     81.19 o 
-14   0  10     8175.42     8420.13    106.57 o 
-12   0  10    37477.79    36565.92    387.71 o 
-10   0  10    38435.82    38413.07    664.54 o 
  -8   0  10    35189.15    35473.02    371.87 o 
  -6   0  10    30024.82    29929.93    314.24 o 
  -4   0  10    35847.26    35994.58    373.86 o 
  -2   0  10    11403.43    11126.18    180.26 o 
   0   0  10     3059.30     2910.16     39.33 o 
   2   0  10     1846.51     1484.77     24.85 o 
   4   0  10      338.84      454.76     12.68 o 
   6   0  10      638.85      791.72     18.04 o 
   8   0  10      234.66      224.52     11.24 o 
  10   0  10       15.15       16.87      6.34 o 
  12   0  10      966.51      842.68     30.48 o 
  14   0  10     9938.37    10009.59    160.56 o 
  16   0  10     4466.03     4314.80    134.05 o 
  18   0  10     4424.86     4606.99    146.16 o 
-19   1  10      919.00      929.04     29.84 o 
-17   1  10     1698.17     1656.42     38.83 o 
-15   1  10     1938.34     1896.25     34.13 o 
-13   1  10     5289.78     5443.69     58.53 o 
-11   1  10     1117.56     1135.80     17.42 o 
  -9   1  10     1283.24     1340.81     18.09 o 
  -7   1  10       73.95      206.61      8.62 o 
  -5   1  10        1.56       98.47     10.65 o 
  -3   1  10       12.55       89.15      6.24 o 
  -1   1  10      184.71      263.88     10.28 o 
   1   1  10      922.13     1306.11     19.88 o 
   3   1  10     3439.04     3491.12     33.34 o 
   5   1  10       66.86      114.98      8.69 o 
   7   1  10      281.36      280.49      9.08 o 
   9   1  10      254.72      245.55     11.76 o 
  11   1  10      102.53      126.03      7.94 o 
  13   1  10      693.18      677.83     20.10 o 
  15   1  10      153.18      152.88     13.39 o 
  17   1  10      123.46      175.90     15.22 o 
-20   2  10     1411.68     1415.11     38.87 o 
-18   2  10     1179.58     1216.87     31.56 o 
-16   2  10     1405.49     1298.72     28.83 o 
-14   2  10     2237.77     2177.93     37.17 o 
-12   2  10     1332.01     1273.45     25.63 o 
-10   2  10      252.94      210.05      7.90 o 
  -8   2  10       62.71       58.88      4.41 o 
  -6   2  10      358.70      338.28      9.02 o 
  -4   2  10       55.59       56.61      6.06 o 
  -2   2  10     7548.51     7594.42     69.86 o 
   0   2  10     1053.11     1038.90     22.58 o 
   2   2  10    19344.75    19143.07    145.67 o 
   4   2  10    15949.26    15692.11    127.74 o 
   6   2  10     9003.26     8869.99     87.19 o 
   8   2  10     6744.14     6711.65    104.59 o 
  10   2  10     4274.92     4013.03     78.12 o 
  12   2  10     2090.93     1941.94     35.61 o 
  14   2  10      433.01      403.47     19.66 o 
  16   2  10       10.74       21.37      8.48 o 
-19   3  10     2048.55     1992.30     40.79 o 
-17   3  10     7267.01     7308.72    150.00 o 
-15   3  10     5526.83     5415.77     71.59 o 
-13   3  10     1985.36     1991.35     35.57 o 
-11   3  10      816.63      787.25     19.94 o 
  -9   3  10     1664.14     1564.58     28.22 o 
  -7   3  10       80.10      215.06     10.08 o 
  -5   3  10      156.33      200.87      8.59 o 
  -3   3  10      116.41      146.38      7.03 o 
  -1   3  10       21.95      169.31     10.48 o 
   1   3  10      589.39      924.01     23.02 o 
   3   3  10       12.54      319.38     14.58 o 
   5   3  10       32.90      204.40     34.60 o 
   7   3  10     1887.69     2093.87     31.95 o 
   9   3  10     2222.76     2312.99     40.53 o 
  11   3  10     1930.77     1859.11     34.93 o 
  13   3  10      208.46      225.14     13.21 o 
  15   3  10      196.90      228.27     16.33 o 
  17   3  10       21.39       34.70     10.01 o 
-18   4  10      670.19      569.34     26.37 o 
-16   4  10     1116.08     1104.72     28.70 o 
-14   4  10      274.03      280.56     14.34 o 
-12   4  10      978.11      927.25     26.13 o 
-10   4  10     1094.01     1107.37     28.80 o 
  -8   4  10     1128.39     1113.67     24.09 o 
  -6   4  10      177.51      229.77     15.05 o 
  -4   4  10      176.58      206.73      9.11 o 
  -2   4  10       84.23      114.60      6.77 o 
   0   4  10       18.89       43.04      3.58 o 
   2   4  10       47.79       27.69      3.79 o 
   4   4  10       43.27       56.58      4.93 o 
   6   4  10      681.05      629.38     17.75 o 
   8   4  10       14.23       17.61      3.96 o 
  10   4  10        0.48        4.12      4.55 o 
  12   4  10      264.54      214.27     12.55 o 
  14   4  10       27.94       26.16      7.34 o 
  16   4  10       60.24       43.78     10.58 o 
-17   5  10      129.12      130.51     14.23 o 
-15   5  10     1310.07     1324.12     32.16 o 
-13   5  10     1847.32     1713.42     35.52 o 
-11   5  10     4197.78     4034.57     58.61 o 
  -9   5  10     6763.74     6732.83     91.55 o 
  -7   5  10    12524.43    12615.81    133.20 o 
  -5   5  10    17493.08    17212.64    152.03 o 
  -3   5  10     9498.01     9448.32    114.30 o 
  -1   5  10     7085.82     6889.75     91.46 o 
   1   5  10     7322.76     7068.65     84.90 o 
   3   5  10     1431.55     1477.18     28.05 o 
   5   5  10     1466.89     1529.72     28.64 o 
   7   5  10      123.22       91.84      7.94 o 
   9   5  10      763.59      699.61     18.46 o 
  11   5  10      795.14      859.76     32.71 o 
  13   5  10     1039.31      917.59     26.66 o 
  15   5  10      978.81      953.69     28.75 o 
-16   6  10     1181.88     1122.22     47.01 o 
-14   6  10     1870.71     1701.96     37.71 o 
-12   6  10      295.36      255.96     14.54 o 
-10   6  10       39.98       41.17      7.47 o 
  -8   6  10      170.00      146.96     10.44 o 
  -6   6  10      633.46      607.09     19.00 o 
  -4   6  10      729.23      816.57     21.70 o 
  -2   6  10     1516.49     1481.00     25.53 o 
   0   6  10      815.96      913.55     22.66 o 
   2   6  10     4547.24     4507.81     67.76 o 
   4   6  10     2296.75     2353.32     42.16 o 
   6   6  10     1424.89     1443.92     30.14 o 
   8   6  10     2683.92     2526.67     46.66 o 
  10   6  10     3462.66     3089.74     51.75 o 
  12   6  10      787.92      915.66     27.43 o 
-13   7  10      372.41      338.91     17.28 o 
-11   7  10      233.04      185.45     13.05 o 
  -9   7  10       22.35       18.28      6.32 o 
  -7   7  10        0.64        6.81      5.16 o 
  -5   7  10       13.91       14.63      5.31 o 
  -3   7  10      359.98      348.00     18.99 o 
  -1   7  10      306.24      310.11     13.77 o 
   1   7  10     1150.11     1255.86     28.18 o 
   3   7  10     3848.86     3600.38     63.97 o 
   5   7  10     3554.17     3801.19     67.57 o 
   7   7  10     2802.88     2876.81     57.92 o 
   9   7  10     1884.33     1972.07     48.58 o 
  11   7  10      745.46      634.69     37.27 o 
-12   8  10        4.71       70.70     12.46 o 
-10   8  10       19.38       67.04     10.11 o 
  -8   8  10      503.05      591.28     23.51 o 
  -6   8  10      981.96     1013.92     27.90 o 
  -4   8  10     1348.88     1258.98     35.68 o 
  -2   8  10      908.15      904.49     29.72 o 
   0   8  10      548.52      478.61     18.30 o 
   2   8  10      518.40      480.38     22.25 o 
   4   8  10      110.19      118.19     13.60 o 
   6   8  10      174.63      157.80     14.34 o 
   8   8  10       25.68       42.49     11.27 o 
  -7   9  10     1027.23     1064.65     36.16 o 
  -5   9  10      602.46      524.17     24.67 o 
  -3   9  10      240.27      179.97     15.84 o 
  -1   9  10       64.03       46.55     13.96 o 
   1   9  10      821.56     1007.78     41.49 o 
   3   9  10       11.65       35.42     10.66 o 
   5   9  10      242.99      217.98     17.83 o 
-19   1  11      317.01      368.16     24.94 o 
-17   1  11     1722.21     1740.69     44.90 o 
-15   1  11     3197.52     3270.61     48.50 o 
-13   1  11     4960.48     4868.03     61.68 o 
-11   1  11     1819.85     1911.83     27.42 o 
  -9   1  11      136.78      274.29     10.18 o 
  -7   1  11      194.40      266.81     14.03 o 
  -5   1  11     9389.14     9708.52     89.35 o 
  -3   1  11     9459.25     9197.43     74.08 o 
  -1   1  11    12886.81    12615.87     98.63 o 
   1   1  11     2358.57     2249.53     24.01 o 
   3   1  11     3653.45     3749.50     35.99 o 
   5   1  11     2271.68     2336.19     30.38 o 
   7   1  11        6.47       54.80      5.59 o 
   9   1  11      798.09      739.52     16.55 o 
  11   1  11      713.87      718.50     21.88 o 
  13   1  11       98.05      131.67     10.10 o 
  15   1  11      385.82      363.96     19.23 o 
  17   1  11      668.37      711.35     28.33 o 
-20   2  11     1571.52     1698.35     43.61 o 
-18   2  11     1980.72     2057.19     46.35 o 
-16   2  11      820.87      857.96     23.38 o 
-14   2  11     1036.57     1044.01     24.45 o 
-12   2  11     2596.92     2610.71     40.31 o 
-10   2  11     1650.41     1692.93     25.57 o 
  -8   2  11      151.44      103.37      5.63 o 
  -6   2  11      858.49      790.02     18.63 o 
  -4   2  11     3743.84     3774.90     61.12 o 
  -2   2  11     1070.58      941.28     16.48 o 
   0   2  11     3085.42     3101.83     30.52 o 
   2   2  11    19391.40    18780.70    167.70 o 
   4   2  11    14949.82    14337.48    157.27 o 
   6   2  11    12344.41    12080.98    136.28 o 
   8   2  11     9431.67     9309.76    190.54 o 
  10   2  11     8898.83     8971.35    161.25 o 
  12   2  11     7450.03     7164.58     86.32 o 
  14   2  11     2347.72     2425.67     96.19 o 
  16   2  11     1850.09     1884.50     53.12 o 
-19   3  11      940.85      856.79     26.27 o 
-17   3  11     1842.01     1828.51     37.59 o 
-15   3  11     1245.85     1209.77     28.37 o 
-13   3  11     1441.97     1416.26     29.48 o 
-11   3  11     2190.84     2106.87     37.54 o 
  -9   3  11     1772.14     1681.52     53.79 o 
  -7   3  11     1109.91     1143.67     28.68 o 
  -5   3  11        5.64       24.30      4.58 o 
  -3   3  11      493.43      492.78     12.96 o 
  -1   3  11      163.06      203.16     12.91 o 
   1   3  11     2209.48     2158.59     24.02 o 
   3   3  11      124.12      249.38     13.10 o 
   5   3  11     3985.54     3976.90     63.00 o 
   7   3  11     7141.98     7201.41    104.84 o 
   9   3  11     2230.67     2235.96     51.52 o 
  11   3  11     1886.09     1890.18     35.84 o 
  13   3  11     1472.84     1487.64     32.98 o 
  15   3  11      946.68     1019.61     33.09 o 
-18   4  11      181.99      197.44     14.08 o 
-16   4  11      585.43      682.82     22.72 o 
-14   4  11      882.31      904.28     24.81 o 
-12   4  11      204.16      338.83     29.10 o 
-10   4  11     8831.52     8726.68     99.37 o 
  -8   4  11    10272.79    10089.81    109.57 o 
  -6   4  11    10700.94    11051.17    102.68 o 
  -4   4  11     7991.31     7981.70    111.77 o 
  -2   4  11    10348.56    10550.73     97.30 o 
   0   4  11     8723.75     8767.74     75.56 o 
   2   4  11       74.90       81.35      6.36 o 
   4   4  11      818.40      813.79     17.68 o 
   6   4  11     1763.33     1730.51     47.96 o 
   8   4  11      420.48      340.17     16.40 o 
  10   4  11       47.74       38.70      7.01 o 
  12   4  11      336.34      362.93     24.52 o 
  14   4  11      509.22      503.00     19.87 o 
-17   5  11       50.25       62.91      9.82 o 
-15   5  11      117.94      150.60     11.97 o 
-13   5  11       52.88       96.15      9.86 o 
-11   5  11     1003.91     1079.52     40.73 o 
  -9   5  11        0.26      145.91     20.80 o 
  -7   5  11      248.88      322.70     20.32 o 
  -5   5  11      727.39      694.01     16.37 o 
  -3   5  11      249.74      237.83      9.79 o 
  -1   5  11     1963.70     1840.71     28.90 o 
   1   5  11       15.40       24.34      5.52 o 
   3   5  11     1515.73     1400.08     27.51 o 
   5   5  11       63.63       61.24      7.77 o 
   7   5  11      101.65      112.79      8.73 o 
   9   5  11      390.76      408.67     16.31 o 
  11   5  11      189.93      187.68     12.33 o 
  13   5  11       19.73       25.92      7.36 o 
-16   6  11      604.85      623.38     27.58 o 
-14   6  11      705.54      660.66     23.14 o 
-12   6  11      779.85      627.13     21.70 o 
-10   6  11     1597.82     1440.62     32.15 o 
  -8   6  11       43.87       47.29      7.54 o 
  -6   6  11       15.13       60.74      8.07 o 
  -4   6  11       54.85       91.11     13.89 o 
  -2   6  11      715.97      648.25     18.96 o 
   0   6  11      560.88      537.37     15.65 o 
   2   6  11       35.82       75.49      8.51 o 
   4   6  11       45.59       87.00      8.65 o 
   6   6  11      268.32      260.06     16.53 o 
   8   6  11      540.87      571.15     23.88 o 
  10   6  11       44.58       62.02     12.32 o 
  12   6  11       20.34       45.34      9.77 o 
-13   7  11     2945.51     2703.70     50.93 o 
-11   7  11     2062.09     2159.33     43.35 o 
  -9   7  11      382.95      418.50     17.73 o 
  -7   7  11      572.08      482.27     18.35 o 
  -5   7  11       24.06       37.82      6.93 o 
  -3   7  11      541.67      547.19     21.60 o 
  -1   7  11     1318.80     1423.59     30.30 o 
   1   7  11     4084.70     4100.87     58.87 o 
   3   7  11     5482.93     5563.34     86.62 o 
   5   7  11     4888.59     4826.37     79.65 o 
   7   7  11     6528.73     6851.65    158.79 o 
   9   7  11     5353.43     5686.96     94.15 o 
  11   7  11     3369.95     3271.04     84.75 o 
-10   8  11      271.18      315.97     17.62 o 
  -8   8  11      649.17      704.10     37.23 o 
  -6   8  11      157.51      122.55     14.98 o 
  -4   8  11      172.24      172.07     14.82 o 
  -2   8  11      561.70      530.07     23.17 o 
   0   8  11      134.66      130.39     12.61 o 
   2   8  11       70.69       85.31     12.05 o 
   4   8  11      503.11      425.51     21.92 o 
   6   8  11      143.89      102.53     12.87 o 
   8   8  11      582.75      789.38     31.58 o 
  -5   9  11     5362.15     5287.16     90.35 o 
  -3   9  11     5397.60     5473.06     91.62 o 
  -1   9  11     3475.18     3432.66     67.75 o 
   1   9  11     1367.32     1205.94     46.09 o 
   3   9  11      821.89      704.32     29.22 o 
-20   0  12     1067.90     1132.56     62.55 o 
-18   0  12     2691.78     2813.94     98.89 o 
-16   0  12    10697.04    10304.14    237.15 o 
-14   0  12     4603.56     4756.42    134.57 o 
-12   0  12     3724.67     3523.78     53.87 o 
-10   0  12     9824.02     9921.80    135.46 o 
  -8   0  12    22937.34    22775.99    334.80 o 
  -6   0  12    29391.91    29505.29    372.81 o 
  -4   0  12    23282.01    22331.32    238.48 o 
  -2   0  12    55838.26    55265.42    568.82 o 
   0   0  12    39068.99    40573.02    421.52 o 
   2   0  12    17515.31    17042.31    186.41 o 
   4   0  12     3270.61     2966.84     81.04 o 
   6   0  12      615.98      608.64     16.69 o 
   8   0  12      269.02      269.17     16.12 o 
  10   0  12      330.37      336.75     18.86 o 
  12   0  12      358.70      330.55     19.95 o 
  14   0  12     1084.34      986.70     36.69 o 
  16   0  12       53.56       67.81     21.07 o 
-19   1  12      731.71      671.82     32.68 o 
-17   1  12     2224.67     2107.52     61.43 o 
-15   1  12     2016.85     1910.35     34.92 o 
-13   1  12     1857.70     1902.91     33.14 o 
-11   1  12      658.17      629.86     14.60 o 
  -9   1  12     3512.52     3654.55     41.83 o 
  -7   1  12     2870.34     2987.46     35.09 o 
  -5   1  12       62.90      159.04     20.20 o 
  -3   1  12      269.78      343.58      9.94 o 
  -1   1  12     3091.41     3259.33     31.84 o 
   1   1  12      529.40      647.62     11.21 o 
   3   1  12       15.17       57.03      3.84 o 
   5   1  12       12.04       71.42      5.29 o 
   7   1  12      718.69      674.14     15.22 o 
   9   1  12      255.08      208.66     10.19 o 
  11   1  12       54.29       66.95      7.63 o 
  13   1  12       65.62      109.61      9.60 o 
  15   1  12       66.27       43.64      9.80 o 
  17   1  12       12.12       17.90     12.80 o 
-18   2  12     2621.99     2548.46     52.89 o 
-16   2  12     1354.20     1330.95     29.78 o 
-14   2  12     1688.01     1649.35     32.17 o 
-12   2  12     3714.53     3575.87     93.91 o 
-10   2  12       88.05       97.46      6.20 o 
  -8   2  12     2864.85     2914.37     35.66 o 
  -6   2  12      270.83      334.13     22.18 o 
  -4   2  12      782.74      826.52     15.20 o 
  -2   2  12       25.46       47.01      3.33 o 
   0   2  12      177.28      166.02      5.76 o 
   2   2  12      976.67     1031.30     14.97 o 
   4   2  12     1688.57     1773.15     25.35 o 
   6   2  12     2578.50     2292.48     31.20 o 
   8   2  12     6357.34     6191.79    118.23 o 
  10   2  12     6618.91     6705.20     94.21 o 
  12   2  12     3699.31     3812.55     78.11 o 
  14   2  12     2238.20     2346.52    144.25 o 
  16   2  12     1346.97     1201.13     37.07 o 
-19   3  12      675.77      641.49     23.28 o 
-17   3  12     2268.17     2196.21     42.06 o 
-15   3  12     4526.88     4371.02     62.51 o 
-13   3  12     8128.41     7978.37    168.72 o 
-11   3  12     3950.77     3917.02     54.32 o 
  -9   3  12     9940.47     9802.40    273.82 o 
  -7   3  12     1416.06     1423.50     37.84 o 
  -5   3  12      161.66      158.64      7.52 o 
  -3   3  12      114.86      140.14     10.05 o 
  -1   3  12      163.28      157.62      8.45 o 
   1   3  12      563.08      568.49     10.63 o 
   3   3  12      195.93      341.87     11.26 o 
   5   3  12     3504.89     3446.17     41.24 o 
   7   3  12     2429.67     2333.28     40.44 o 
   9   3  12        1.45      112.49     21.60 o 
  11   3  12      268.59      388.24     46.63 o 
  13   3  12      268.85      342.82     22.70 o 
  15   3  12        1.96       75.58     12.18 o 
-18   4  12      176.09      153.94     13.35 o 
-16   4  12      495.44      464.31     19.13 o 
-14   4  12     1429.64     1367.32     37.67 o 
-12   4  12     1333.37     1272.79     28.94 o 
-10   4  12     1491.67     1476.20     30.14 o 
  -8   4  12      715.38      674.27     19.02 o 
  -6   4  12      851.06      866.43     26.59 o 
  -4   4  12      511.53      579.92     13.99 o 
  -2   4  12      124.76      153.80      7.38 o 
   0   4  12      274.97      277.29     11.32 o 
   2   4  12     1413.01     1357.29     26.11 o 
   4   4  12       16.34       18.69      4.14 o 
   6   4  12      182.15      182.41      8.63 o 
   8   4  12       20.73       12.05      3.97 o 
  10   4  12       34.75       45.14      7.50 o 
  12   4  12        6.71        4.42      5.39 o 
  14   4  12       28.05       28.50      8.69 o 
-17   5  12      218.42      235.13     15.07 o 
-15   5  12      212.07      205.74     13.96 o 
-13   5  12      390.44      419.84     17.71 o 
-11   5  12     3605.14     3640.12     55.63 o 
  -9   5  12     2392.54     2304.19     40.25 o 
  -7   5  12     5165.90     5302.59     68.47 o 
  -5   5  12    13544.87    13572.30    144.40 o 
  -3   5  12    12416.48    12530.87    183.84 o 
  -1   5  12    11032.61    10966.37    184.75 o 
   1   5  12    10028.21    10281.97    111.55 o 
   3   5  12     6964.20     6575.86     78.62 o 
   5   5  12     1623.03     1525.31     30.05 o 
   7   5  12      555.38      550.85     19.79 o 
   9   5  12      749.42      672.57     36.09 o 
  11   5  12       12.17        9.67      6.23 o 
  13   5  12      450.28      396.62     25.98 o 
-14   6  12     1146.77     1140.48     34.67 o 
-12   6  12     2713.22     2537.00     46.79 o 
-10   6  12     1238.18     1149.77     28.81 o 
  -8   6  12     2722.32     2599.91     44.62 o 
  -6   6  12      475.33      428.83     16.29 o 
  -4   6  12      924.99      741.19     21.63 o 
  -2   6  12      228.69      252.62     14.20 o 
   0   6  12      133.29      200.26     11.29 o 
   2   6  12       97.37      154.38     10.48 o 
   4   6  12     1915.11     1888.36     35.62 o 
   6   6  12     1593.69     1575.41     39.04 o 
   8   6  12     1097.60     1113.83     33.15 o 
  10   6  12     1350.49     1304.60     38.33 o 
  12   6  12     1474.14     1369.00     46.10 o 
-13   7  12      534.77      528.01     21.66 o 
-11   7  12      201.61      164.30     12.73 o 
  -9   7  12      191.67      141.00     11.50 o 
  -7   7  12      112.94       76.48      9.35 o 
  -5   7  12       93.48       66.77     10.00 o 
  -3   7  12        1.98        8.59      5.63 o 
  -1   7  12      106.58       63.24      8.11 o 
   1   7  12      242.29      235.66     12.79 o 
   3   7  12      579.25      608.11     23.94 o 
   5   7  12      497.03      555.51     23.58 o 
   7   7  12     1805.39     1680.63     43.01 o 
   9   7  12     1638.79     1632.09     48.68 o 
-10   8  12      606.00      605.22     23.39 o 
  -8   8  12      215.43      222.82     16.69 o 
  -6   8  12       61.41       87.89     17.21 o 
  -4   8  12       10.90       65.82     11.99 o 
  -2   8  12     1016.15     1008.56     32.34 o 
   0   8  12     1175.62     1037.90     32.01 o 
   2   8  12     1004.40      893.55     30.96 o 
   4   8  12      449.94      338.58     19.33 o 
   6   8  12      507.16      500.07     24.51 o 
  -5   9  12     1193.01     1177.48     41.27 o 
  -3   9  12     1136.68     1329.42     40.03 o 
  -1   9  12      149.82      133.67     17.31 o 
   1   9  12      822.48      686.24     35.57 o 
-19   1  13      199.27      304.91     23.95 o 
-17   1  13      151.18      162.09     17.59 o 
-15   1  13     1031.75     1000.03     49.67 o 
-13   1  13      374.48      466.10     15.76 o 
-11   1  13     1116.01     1106.31     20.45 o 
  -9   1  13     3372.11     3409.70     40.39 o 
  -7   1  13      112.19      247.85     15.10 o 
  -5   1  13        3.89      165.64     13.08 o 
  -3   1  13       16.05      158.92      6.49 o 
  -1   1  13     1201.08     1189.89     16.18 o 
   1   1  13     2456.73     2345.78     26.01 o 
   3   1  13     3271.57     3404.49     34.77 o 
   5   1  13     5170.04     5271.99     55.65 o 
   7   1  13      608.98      725.36     16.23 o 
   9   1  13      399.71      475.48     15.87 o 
  11   1  13      579.42      570.13     18.49 o 
  13   1  13     1693.75     1662.36     50.21 o 
  15   1  13       43.13       43.12     11.93 o 
-18   2  13     2082.08     2180.71     61.24 o 
-16   2  13     2507.17     2440.73     42.98 o 
-14   2  13     5566.28     5582.53     72.05 o 
-12   2  13     1882.34     1901.96     33.93 o 
-10   2  13     5765.12     5939.46     64.03 o 
  -8   2  13      965.79     1059.96     19.16 o 
  -6   2  13     1325.46     1359.48     21.52 o 
  -4   2  13      841.81      901.88     16.44 o 
  -2   2  13      441.86      403.75     10.30 o 
   0   2  13       13.68       40.52      4.00 o 
   2   2  13     1972.08     1992.79     23.54 o 
   4   2  13      308.57      316.41     11.76 o 
   6   2  13     4306.06     4516.38     73.21 o 
   8   2  13     6446.85     6481.64    119.74 o 
  10   2  13     9019.72     9034.30    130.14 o 
  12   2  13     9161.48     9398.12    172.46 o 
  14   2  13     4873.30     4799.05     81.51 o 
  16   2  13     3888.81     4327.94    124.06 o 
-17   3  13      863.63      849.40     25.50 o 
-15   3  13     1896.38     1753.57     35.68 o 
-13   3  13     2952.80     2759.63     45.07 o 
-11   3  13     1771.09     1684.50     32.18 o 
  -9   3  13     3053.32     2768.12     48.50 o 
  -7   3  13      589.40      538.62     15.58 o 
  -5   3  13     1537.89     1409.41     22.74 o 
  -3   3  13      812.52      756.48     15.46 o 
  -1   3  13      110.17       89.15      5.50 o 
   1   3  13     2317.85     2193.45     34.10 o 
   3   3  13      677.03      688.60     16.99 o 
   5   3  13     1072.33     1058.21     19.94 o 
   7   3  13      502.36      544.50     17.39 o 
   9   3  13     1490.60     1515.72     54.77 o 
  11   3  13     1931.27     1959.29     46.94 o 
  13   3  13      885.72      949.64     46.49 o 
  15   3  13      946.75      994.52     53.68 o 
-18   4  13      137.34      145.68     12.52 o 
-16   4  13      889.28      895.71     26.10 o 
-14   4  13      527.92      470.10     18.35 o 
-12   4  13      256.54      300.21     14.38 o 
-10   4  13      174.87      230.71     13.10 o 
  -8   4  13     1345.18     1368.66     28.37 o 
  -6   4  13     4439.77     4392.86     50.62 o 
  -4   4  13     4896.33     4763.86     53.00 o 
  -2   4  13     7168.50     7185.29     73.18 o 
   0   4  13    15469.44    15702.65    157.45 o 
   2   4  13    12837.72    12756.18    165.21 o 
   4   4  13     7441.40     7136.85    111.01 o 
   6   4  13     1604.91     1559.03     34.01 o 
   8   4  13      639.78      662.31     17.80 o 
  10   4  13       50.03       18.52      6.49 o 
  12   4  13        4.07       10.58      6.48 o 
  14   4  13      145.29       99.68     12.34 o 
-15   5  13      611.24      535.42     20.98 o 
-13   5  13        6.62       34.95      7.54 o 
-11   5  13       58.70       95.12      9.69 o 
  -9   5  13       50.94      102.22      9.15 o 
  -7   5  13       37.48      104.81     12.94 o 
  -5   5  13       17.75      131.48     16.44 o 
  -3   5  13       56.33      134.50     14.50 o 
  -1   5  13       81.22      237.08     14.99 o 
   1   5  13      268.55      381.57     15.19 o 
   3   5  13      367.82      330.29     13.95 o 
   5   5  13      720.40      642.28     19.22 o 
   7   5  13       31.32       24.90      7.92 o 
   9   5  13       53.32       32.21      8.40 o 
  11   5  13      258.68      167.77     12.64 o 
  13   5  13      154.25      194.59     14.27 o 
-14   6  13     2368.51     2305.27     46.01 o 
-12   6  13     1799.14     1721.67     43.01 o 
-10   6  13     2729.85     2628.86     46.79 o 
  -8   6  13      972.93      807.64     23.19 o 
  -6   6  13      345.24      324.48     14.37 o 
  -4   6  13      323.48      231.01     14.36 o 
  -2   6  13      289.19      256.78     12.55 o 
   0   6  13      383.99      327.67     14.11 o 
   2   6  13        4.71       24.33      6.16 o 
   4   6  13      190.34      180.08     11.45 o 
   6   6  13        1.37       42.69      9.42 o 
   8   6  13      201.00      189.72     15.07 o 
  10   6  13       13.89       32.58     10.88 o 
-13   7  13     1703.37     1646.45     38.88 o 
-11   7  13     1987.94     2106.63     43.54 o 
  -9   7  13     2353.27     2198.49     43.33 o 
  -7   7  13     1540.90     1432.60     33.07 o 
  -5   7  13      760.66      709.12     25.90 o 
  -3   7  13      826.58      806.46     27.46 o 
  -1   7  13     1033.13     1023.06     23.57 o 
   1   7  13      369.13      302.16     14.46 o 
   3   7  13      963.14     1073.06     32.23 o 
   5   7  13     1406.50     1629.77     41.74 o 
   7   7  13     4337.94     4220.53     75.70 o 
   9   7  13     4236.12     4112.13     77.48 o 
  -8   8  13     1446.03     1552.20     43.68 o 
  -6   8  13      773.66      693.48     28.48 o 
  -4   8  13      361.96      338.67     32.62 o 
  -2   8  13      154.01      137.89     16.36 o 
   0   8  13      504.23      461.11     21.84 o 
   2   8  13       20.80       16.44     11.51 o 
   4   8  13      485.15      523.92     24.25 o 
   6   8  13      311.38      402.51     28.44 o 
-18   0  14     2014.62     2153.58     85.99 o 
-16   0  14      954.64      934.25     52.54 o 
-14   0  14      754.84      823.64     30.54 o 
-12   0  14     2834.01     2895.13     61.41 o 
-10   0  14     3013.78     2879.85     59.53 o 
  -8   0  14     9096.92     8915.05    135.50 o 
  -6   0  14    22742.46    23213.11    530.79 o 
  -4   0  14    27315.31    26755.21    352.91 o 
  -2   0  14    37166.84    37222.45    529.41 o 
   0   0  14    27354.17    26651.83    284.46 o 
   2   0  14    24728.25    24563.69    264.64 o 
   4   0  14    21845.39    22458.18    373.74 o 
   6   0  14     7089.79     6466.20    106.74 o 
   8   0  14     6456.87     6189.80    106.98 o 
  10   0  14      235.16      244.66     17.58 o 
  12   0  14      511.38      358.94     22.71 o 
  14   0  14       57.58       48.51     12.32 o 
-19   1  14        1.51       32.99     12.44 o 
-17   1  14       77.21      121.58     15.99 o 
-15   1  14      151.00      161.93     12.99 o 
-13   1  14     1435.31     1397.35     33.98 o 
-11   1  14     3265.32     3258.08     40.86 o 
  -9   1  14      998.10      996.62     18.91 o 
  -7   1  14     6490.02     6499.57     88.56 o 
  -5   1  14     3527.58     3541.72     40.34 o 
  -3   1  14      498.80      560.22     12.50 o 
  -1   1  14      774.18      861.79     13.77 o 
   1   1  14      844.03      884.05     14.41 o 
   3   1  14      627.73      633.15     12.33 o 
   5   1  14      229.63      261.11     11.57 o 
   7   1  14       22.03       62.29      5.90 o 
   9   1  14       55.97       80.88      7.85 o 
  11   1  14       12.08       24.79      6.16 o 
  13   1  14        2.31       23.67      6.94 o 
  15   1  14      173.05      156.00     20.82 o 
-18   2  14      707.51      777.06     35.99 o 
-16   2  14      831.69      819.63     27.99 o 
-14   2  14     2148.32     2089.87     37.99 o 
-12   2  14     6341.12     6372.96    145.83 o 
-10   2  14     5208.50     5232.40     72.86 o 
  -8   2  14     3978.33     4148.03     60.25 o 
  -6   2  14      907.12      860.04     16.88 o 
  -4   2  14     1015.79     1106.65     19.47 o 
  -2   2  14      155.33      124.59      6.06 o 
   0   2  14       54.50       42.68      4.12 o 
   2   2  14      764.47      731.73     15.05 o 
   4   2  14     1360.97     1359.06     22.57 o 
   6   2  14     1337.82     1414.75     45.37 o 
   8   2  14      555.06      619.44     16.15 o 
  10   2  14     3458.10     3429.31     51.91 o 
  12   2  14     3705.11     3477.60     55.02 o 
  14   2  14     2494.04     2435.78    124.34 o 
-17   3  14        4.24       71.91     16.33 o 
-15   3  14     1797.06     1716.07     35.77 o 
-13   3  14     3780.01     3558.64     69.54 o 
-11   3  14     2442.13     2394.26     40.62 o 
  -9   3  14     3847.59     3743.45     71.63 o 
  -7   3  14     7763.71     7576.32    101.72 o 
  -5   3  14     4937.38     4935.62     78.40 o 
  -3   3  14      949.80      920.92     17.72 o 
  -1   3  14      982.16      992.61     18.11 o 
   1   3  14     7224.24     6983.02     79.51 o 
   3   3  14      228.94      205.73     10.49 o 
   5   3  14      414.16      411.53     12.39 o 
   7   3  14       27.87       99.86     11.60 o 
   9   3  14       53.62      146.36      9.90 o 
  11   3  14       33.13      153.92     14.49 o 
  13   3  14       55.91      173.84     28.72 o 
-16   4  14      138.34      125.48     11.70 o 
-14   4  14      567.27      534.76     19.80 o 
-12   4  14       28.70       51.83      8.44 o 
-10   4  14     1079.25     1051.11     25.61 o 
  -8   4  14     1210.19     1137.80     28.62 o 
  -6   4  14      965.61      929.50     23.14 o 
  -4   4  14     1708.90     1622.14     26.23 o 
  -2   4  14     1983.52     2050.82     29.73 o 
   0   4  14      706.52      603.01     17.67 o 
   2   4  14      341.12      357.95     13.81 o 
   4   4  14       52.17       37.26      6.28 o 
   6   4  14      331.83      309.00     13.37 o 
   8   4  14       93.22       74.62      7.57 o 
  10   4  14      113.49      102.66      8.79 o 
  12   4  14       29.06       51.56      9.37 o 
-15   5  14     1320.58     1295.37     32.79 o 
-13   5  14      597.21      661.30     22.37 o 
-11   5  14      750.63      653.23     21.26 o 
  -9   5  14     1104.37     1099.71     27.00 o 
  -7   5  14      918.30      983.73     24.54 o 
  -5   5  14     2689.24     2690.42     50.24 o 
  -3   5  14     7665.29     7803.25    104.68 o 
  -1   5  14     7721.81     7424.62     87.57 o 
   1   5  14     4317.83     4294.20     58.89 o 
   3   5  14    11881.96    11709.91    170.27 o 
   5   5  14     5522.30     5552.03    114.64 o 
   7   5  14     2693.62     2411.98     49.68 o 
   9   5  14     1790.01     1744.89     57.12 o 
  11   5  14     2025.70     2011.25     91.19 o 
-14   6  14     1334.52     1294.10     33.68 o 
-12   6  14     4162.50     4214.17     65.36 o 
-10   6  14     1750.75     1662.73     36.08 o 
  -8   6  14     1971.44     1833.30     37.02 o 
  -6   6  14     1073.23     1041.07     25.87 o 
  -4   6  14     1121.32      985.92     29.43 o 
  -2   6  14      103.85       95.78      8.85 o 
   0   6  14      477.24      403.96     15.97 o 
   2   6  14      216.69      248.30     13.00 o 
   4   6  14      432.29      445.18     19.12 o 
   6   6  14      298.01      379.99     19.91 o 
   8   6  14      284.37      275.13     17.86 o 
  10   6  14     1221.87     1061.36     35.50 o 
-11   7  14      739.43      790.13     25.97 o 
  -9   7  14      509.12      513.37     20.38 o 
  -7   7  14      456.37      364.86     19.83 o 
  -5   7  14      497.08      406.25     21.51 o 
  -3   7  14       44.38       34.79      8.41 o 
  -1   7  14        0.58        6.50      5.19 o 
   1   7  14      128.23      111.51     10.09 o 
   3   7  14        9.80       -3.04      6.18 o 
   5   7  14       26.26       16.35      7.46 o 
   7   7  14      537.58      582.84     25.45 o 
  -8   8  14      811.61      815.91     50.63 o 
  -6   8  14      412.75      453.60     44.23 o 
  -4   8  14      141.66      155.02     16.67 o 
  -2   8  14        3.65       60.86     10.09 o 
   0   8  14       88.59      152.62     16.23 o 
   2   8  14      454.06      530.89     24.70 o 
   4   8  14      791.88      834.88     31.41 o 
-19   1  15     3744.54     3979.11     92.18 o 
-17   1  15     5237.66     5358.17    149.12 o 
-15   1  15      599.80      682.42     24.92 o 
-13   1  15        5.64       86.80      9.97 o 
-11   1  15        6.25       99.60      8.33 o 
  -9   1  15     3070.71     3097.03     69.41 o 
  -7   1  15     5099.51     5004.46     57.76 o 
  -5   1  15     5363.30     5390.81     64.87 o 
  -3   1  15      151.39      201.74      8.73 o 
  -1   1  15      558.55      675.38     12.52 o 
   1   1  15      402.21      531.50     13.66 o 
   3   1  15     1054.37     1213.99     20.92 o 
   5   1  15     1429.33     1513.63     24.78 o 
   7   1  15     2190.90     2134.24     36.70 o 
   9   1  15     1882.99     1815.18     34.58 o 
  11   1  15      687.40      610.21     20.19 o 
  13   1  15     1121.12     1057.67     28.25 o 
  15   1  15       97.51      201.01     16.88 o 
-18   2  15     2584.51     2448.00     67.60 o 
-16   2  15     2515.42     2506.08     75.67 o 
-14   2  15     3239.55     3171.98     58.64 o 
-12   2  15     3256.40     3264.74     71.18 o 
-10   2  15     8770.87     8944.98    169.69 o 
  -8   2  15     3429.32     3625.09     55.36 o 
  -6   2  15     1192.06     1281.90     37.07 o 
  -4   2  15     2987.31     3109.32     56.63 o 
  -2   2  15      863.83      897.79     17.12 o 
   0   2  15      498.68      367.09     10.38 o 
   2   2  15       17.38        7.12      3.38 o 
   4   2  15     1235.80     1300.42     32.43 o 
   6   2  15     1408.24     1465.41     56.49 o 
   8   2  15     1070.53     1052.62     31.88 o 
  10   2  15     2615.95     2581.11     44.02 o 
  12   2  15     4230.31     4348.74     64.67 o 
  14   2  15     2621.38     2408.26     55.22 o 
-17   3  15      177.49      183.34     19.11 o 
-15   3  15      725.53      727.36     23.02 o 
-13   3  15     1005.87      953.96     25.39 o 
-11   3  15      724.87      707.90     20.62 o 
  -9   3  15     4594.40     4364.06    117.67 o 
  -7   3  15     2108.38     2071.48     30.79 o 
  -5   3  15     2923.52     2912.32     41.59 o 
  -3   3  15     2192.42     2115.88     41.18 o 
  -1   3  15     1660.32     1587.41     24.54 o 
   1   3  15      689.54      674.19     17.91 o 
   3   3  15       50.06       54.41      6.39 o 
   5   3  15      234.14      231.36     12.39 o 
   7   3  15      340.14      315.94     11.96 o 
   9   3  15      373.83      350.28     13.16 o 
  11   3  15      432.30      413.12     24.50 o 
  13   3  15     1139.79     1068.25     45.12 o 
-16   4  15     1016.63      953.57     27.71 o 
-14   4  15      560.13      527.10     19.85 o 
-12   4  15      210.34      212.26     12.62 o 
-10   4  15        3.40       75.38     10.03 o 
  -8   4  15      340.18      364.55     16.08 o 
  -6   4  15     1528.54     1502.86     29.54 o 
  -4   4  15     2195.10     2270.24     45.20 o 
  -2   4  15     7231.64     7197.33     84.14 o 
   0   4  15     8162.47     8077.79     92.31 o 
   2   4  15     9575.90     9427.51    104.88 o 
   4   4  15     1458.87     1553.29     30.81 o 
   6   4  15     4835.91     4932.40    113.94 o 
   8   4  15     3117.47     2930.55    117.23 o 
  10   4  15      199.71      186.43     12.78 o 
  12   4  15      385.84      365.97     20.60 o 
-15   5  15      312.92      332.51     17.19 o 
-13   5  15        7.43       25.56      7.32 o 
-11   5  15      278.65      258.27     14.05 o 
  -9   5  15      542.99      482.38     17.95 o 
  -7   5  15        0.11       53.86      7.68 o 
  -5   5  15      500.02      533.69     18.86 o 
  -3   5  15      224.38      319.66     20.83 o 
  -1   5  15        8.87      108.84     16.48 o 
   1   5  15      264.48      300.40     13.86 o 
   3   5  15        4.82       87.80     10.30 o 
   5   5  15      165.46      184.49     12.41 o 
   7   5  15       24.47       48.89     10.63 o 
   9   5  15       56.52       73.77     12.23 o 
  11   5  15      103.86       77.42     12.85 o 
-14   6  15       15.49       39.88      8.99 o 
-12   6  15       58.56      112.40     11.36 o 
-10   6  15     1672.92     1613.53     39.48 o 
  -8   6  15     1552.49     1386.08     31.88 o 
  -6   6  15      743.14      738.37     26.22 o 
  -4   6  15     1913.73     1692.95     41.19 o 
  -2   6  15     1002.76      801.35     20.13 o 
   0   6  15       34.44       28.01      6.32 o 
   2   6  15       11.61       17.35      5.90 o 
   4   6  15      322.06      313.63     14.87 o 
   6   6  15        7.53       27.71      8.61 o 
   8   6  15       17.09       31.02      9.47 o 
  10   6  15       38.91       47.76     12.84 o 
-11   7  15     2786.95     2859.09     53.02 o 
  -9   7  15     4199.60     4034.97     77.66 o 
  -7   7  15     4553.46     4651.34     80.62 o 
  -5   7  15     3249.70     2927.65     77.86 o 
  -3   7  15      596.78      515.15     22.52 o 
  -1   7  15      786.07      789.03     23.95 o 
   1   7  15      322.03      369.49     16.54 o 
   3   7  15      725.08      660.63     26.09 o 
   5   7  15      402.46      351.71     19.95 o 
   7   7  15      258.06      273.11     18.48 o 
  -6   8  15      969.04     1093.45     36.82 o 
  -4   8  15      516.28      529.14     50.64 o 
  -2   8  15      420.51      345.88     24.98 o 
   0   8  15      949.67     1080.88     35.11 o 
   2   8  15      420.19      497.64     24.97 o 
-18   0  16     1206.15     1497.96     72.42 o 
-16   0  16     2555.25     2506.74     92.83 o 
-14   0  16     4218.11     4210.89     84.14 o 
-12   0  16     3179.92     3406.35     70.89 o 
-10   0  16     1369.45     1297.56     37.72 o 
  -8   0  16     7595.52     7769.92    124.30 o 
  -6   0  16     4316.20     4146.94     75.69 o 
  -4   0  16     5426.63     4883.15     84.37 o 
  -2   0  16     9411.97     9288.35    111.10 o 
   0   0  16    22976.67    23181.93    252.33 o 
   2   0  16    20107.35    20321.36    224.86 o 
   4   0  16    25064.70    25106.78    339.24 o 
   6   0  16     8616.60     8342.66    133.91 o 
   8   0  16     8489.07     8764.16    143.43 o 
  10   0  16     6230.46     6109.89    112.48 o 
  12   0  16     2351.53     2322.97     61.48 o 
  14   0  16       37.58       73.72     14.32 o 
-17   1  16       15.63       76.23     14.80 o 
-15   1  16      125.30      122.58     12.02 o 
-13   1  16       13.70       52.79      8.93 o 
-11   1  16     1380.11     1309.49     27.41 o 
  -9   1  16      392.88      391.21     15.26 o 
  -7   1  16     2489.50     2409.74     37.44 o 
  -5   1  16     1930.42     1931.95     27.77 o 
  -3   1  16     2347.62     2260.94     32.99 o 
  -1   1  16     3577.08     3496.64     40.80 o 
   1   1  16     2178.53     2312.95     27.68 o 
   3   1  16      343.26      380.54     12.69 o 
   5   1  16      235.81      285.75     10.61 o 
   7   1  16       59.32      104.28      8.74 o 
   9   1  16      272.86      229.13     12.46 o 
  11   1  16      238.84      228.25     14.75 o 
  13   1  16        3.73       26.25      7.61 o 
-18   2  16      812.92      873.03     39.36 o 
-16   2  16     1452.48     1403.49     38.48 o 
-14   2  16     1027.69     1039.13     38.66 o 
-12   2  16     1658.19     1653.43     38.63 o 
-10   2  16     4033.41     4075.15     86.51 o 
  -8   2  16     1293.68     1312.85     23.39 o 
  -6   2  16     3691.51     3719.21     58.36 o 
  -4   2  16     1533.93     1524.78     21.90 o 
  -2   2  16     1144.90     1049.06     19.30 o 
   0   2  16     2581.85     2602.82     33.68 o 
   2   2  16        7.54       15.55      4.46 o 
   4   2  16        1.05       15.93      4.36 o 
   6   2  16       10.45       16.53      4.45 o 
   8   2  16      130.20       97.28      8.68 o 
  10   2  16      268.28      228.09     12.79 o 
  12   2  16      303.85      334.71     16.06 o 
-17   3  16     1049.58     1142.43     35.89 o 
-15   3  16      142.74      209.73     15.93 o 
-13   3  16        4.55       74.28      9.21 o 
-11   3  16     1636.89     1564.61     44.97 o 
  -9   3  16     2845.44     2753.41     72.09 o 
  -7   3  16     5628.63     5369.55     65.16 o 
  -5   3  16    10859.82    10776.95    210.08 o 
  -3   3  16     8268.89     8053.72     80.23 o 
  -1   3  16     2088.65     2028.61     34.34 o 
   1   3  16      842.29      839.06     20.83 o 
   3   3  16       61.44       95.43      8.33 o 
   5   3  16        0.48       41.27      6.50 o 
   7   3  16        4.72       15.48      4.89 o 
   9   3  16      147.87      191.04     14.74 o 
  11   3  16       59.42      123.99     13.06 o 
  13   3  16      171.57      136.32     14.35 o 
-16   4  16      115.62       93.32     11.13 o 
-14   4  16       38.30       33.72      7.88 o 
-12   4  16      114.07      103.70     10.20 o 
-10   4  16      174.19      153.90     10.83 o 
  -8   4  16      950.41      894.45     23.51 o 
  -6   4  16     1308.69     1309.55     24.56 o 
  -4   4  16     1207.00     1162.32     22.51 o 
  -2   4  16      362.02      377.19     14.62 o 
   0   4  16      770.30      768.07     20.97 o 
   2   4  16      907.89      934.13     23.59 o 
   4   4  16      865.16      841.32     22.71 o 
   6   4  16      248.07      251.58     13.24 o 
   8   4  16      423.86      409.18     16.99 o 
  10   4  16      203.28      186.81     16.98 o 
  12   4  16       48.25       63.81     14.37 o 
-15   5  16     1972.17     1977.62     63.14 o 
-13   5  16     2081.45     2079.85     42.26 o 
-11   5  16      684.78      659.32     21.95 o 
  -9   5  16      856.37      909.95     29.12 o 
  -7   5  16      546.59      519.51     18.20 o 
  -5   5  16       70.86      133.51     12.09 o 
  -3   5  16     1477.01     1453.88     31.74 o 
  -1   5  16     3437.54     3377.56     51.28 o 
   1   5  16     3686.20     3778.37     55.77 o 
   3   5  16     6130.34     5952.92     77.05 o 
   5   5  16     6923.06     7050.50    198.38 o 
   7   5  16     8144.45     8756.97    273.75 o 
   9   5  16     2457.30     2544.78    144.29 o 
-12   6  16      556.17      602.14     22.60 o 
-10   6  16     2116.40     2088.15     52.76 o 
  -8   6  16     1101.45     1040.71     27.55 o 
  -6   6  16     1638.09     1557.36     55.06 o 
  -4   6  16     1995.23     1899.21     56.62 o 
  -2   6  16     2475.22     2312.61     41.83 o 
   0   6  16      894.22      763.62     22.61 o 
   2   6  16      194.05      235.28     13.92 o 
   4   6  16      204.36      155.62     11.11 o 
   6   6  16      756.16      676.60     26.73 o 
   8   6  16      271.56      336.44     20.21 o 
  -9   7  16     1063.72     1087.89     35.73 o 
  -7   7  16     1069.30     1090.52     34.92 o 
  -5   7  16      619.15      563.36     24.39 o 
  -3   7  16      150.06      134.44     11.61 o 
  -1   7  16      243.19      194.43     14.59 o 
   1   7  16        3.69        9.98      5.80 o 
   3   7  16       20.08       26.69      8.67 o 
   5   7  16        0.83        8.37      7.24 o 
  -4   8  16     1008.51      916.15     33.75 o 
  -2   8  16      540.79      450.32     46.03 o 
   0   8  16       53.29      100.46     13.79 o 
-17   1  17     4263.07     4539.97     98.86 o 
-15   1  17     3803.49     4021.34     70.39 o 
-13   1  17     1749.62     1782.63     40.86 o 
-11   1  17      239.71      343.92     14.32 o 
  -9   1  17      352.65      443.38     15.87 o 
  -7   1  17      446.57      374.97     13.63 o 
  -5   1  17     1531.02     1467.01     23.99 o 
  -3   1  17      608.77      625.86     14.67 o 
  -1   1  17     1286.08     1326.03     24.92 o 
   1   1  17      732.07      698.47     15.50 o 
   3   1  17       67.28      170.38      8.54 o 
   5   1  17      206.84      230.93     11.76 o 
   7   1  17     1192.61     1070.70     25.84 o 
   9   1  17       13.73       70.85     10.81 o 
  11   1  17      320.99      447.92     18.47 o 
  13   1  17      538.91      525.28     20.96 o 
-16   2  17     2523.94     2556.25     54.96 o 
-14   2  17     2301.20     2237.63     48.85 o 
-12   2  17     2663.59     2674.84     80.00 o 
-10   2  17     2843.12     2861.28     58.14 o 
  -8   2  17     8893.55     9184.39    142.87 o 
  -6   2  17     3786.89     3913.88     89.96 o 
  -4   2  17     2000.71     2086.57     30.35 o 
  -2   2  17     3795.81     3923.25     46.67 o 
   0   2  17     4081.68     4167.23     55.07 o 
   2   2  17      368.71      321.01     12.73 o 
   4   2  17      124.45      145.46      9.18 o 
   6   2  17       93.19       95.71      8.17 o 
   8   2  17       14.86       20.06      6.09 o 
  10   2  17        1.91        6.73      5.19 o 
  12   2  17      370.52      361.88     20.43 o 
-15   3  17      203.19      211.80     15.97 o 
-13   3  17      676.64      649.06     25.46 o 
-11   3  17      830.79      831.38     23.29 o 
  -9   3  17     1702.71     1633.04     35.28 o 
  -7   3  17     2234.93     2162.16     32.93 o 
  -5   3  17     3912.98     3899.49     77.32 o 
  -3   3  17     1798.23     1735.94     28.09 o 
  -1   3  17      987.43      888.81     21.79 o 
   1   3  17      868.39      829.70     21.34 o 
   3   3  17     1578.59     1337.76     33.66 o 
   5   3  17      138.60      114.86     12.71 o 
   7   3  17      102.16       87.11      8.81 o 
   9   3  17      480.25      434.21     20.23 o 
  11   3  17       85.05       91.24     14.38 o 
-14   4  17     2843.68     2835.53     58.78 o 
-12   4  17     2192.65     2093.23     40.79 o 
-10   4  17     1146.15     1082.81     35.03 o 
  -8   4  17      374.49      377.62     17.33 o 
  -6   4  17      673.68      635.69     18.67 o 
  -4   4  17      854.55      810.13     30.68 o 
  -2   4  17        7.18       70.12     16.61 o 
   0   4  17       48.56      119.15     23.96 o 
   2   4  17     7208.18     7331.22     88.48 o 
   4   4  17     2405.23     2376.11     41.59 o 
   6   4  17     3241.34     3074.37     94.17 o 
   8   4  17     4689.74     4947.61    177.74 o 
  10   4  17     4897.76     4897.39    103.01 o 
-13   5  17       31.02       44.68      9.16 o 
-11   5  17      342.90      373.40     17.08 o 
  -9   5  17       14.85       29.81      6.91 o 
  -7   5  17       67.18       83.47      9.16 o 
  -5   5  17        1.81        8.85      9.24 o 
  -3   5  17      127.21      160.83     10.58 o 
  -1   5  17       10.24       43.87      7.49 o 
   1   5  17       73.62      184.18     18.26 o 
   3   5  17       88.93      185.11     12.52 o 
   5   5  17       59.46      141.80     11.86 o 
   7   5  17       15.95       61.42     11.77 o 
   9   5  17       15.22       52.51     11.64 o 
-12   6  17      177.06      133.12     12.63 o 
-10   6  17        0.21       28.33      7.99 o 
  -8   6  17      745.49      677.31     26.52 o 
  -6   6  17     1003.79      970.56     36.71 o 
  -4   6  17      915.55      845.47     28.38 o 
  -2   6  17     1389.40     1419.85     32.16 o 
   0   6  17      544.79      441.20     17.69 o 
   2   6  17      358.34      343.23     16.00 o 
   4   6  17      260.52      203.10     12.97 o 
   6   6  17      109.10       95.03     12.43 o 
  -9   7  17     2235.39     2169.15     52.51 o 
  -7   7  17     3672.46     3777.93     72.15 o 
  -5   7  17     3447.38     3300.89     99.91 o 
  -3   7  17     2295.77     2369.27     53.12 o 
  -1   7  17     2468.56     2235.37     50.96 o 
   1   7  17     1204.39      979.88     27.77 o 
   3   7  17      114.86      113.24     13.18 o 
-16   0  18     1685.35     1800.16     80.06 o 
-14   0  18     4524.17     4590.40    135.10 o 
-12   0  18     5916.43     6222.44    111.66 o 
-10   0  18     1205.92     1328.36     52.28 o 
  -8   0  18      401.45      461.60     22.11 o 
  -6   0  18     2053.07     2025.76     48.84 o 
  -4   0  18     3555.18     3497.17     68.93 o 
  -2   0  18      969.94      984.50     30.95 o 
   0   0  18     7113.03     7168.62    116.62 o 
   2   0  18     5798.26     6055.04     82.37 o 
   4   0  18     9566.80     9801.87    169.93 o 
   6   0  18    15077.27    15108.14    222.77 o 
  10   0  18     9611.14     9854.31    164.48 o 
  12   0  18     7636.78     7825.92    150.05 o 
-17   1  18       73.17       85.22     14.55 o 
-15   1  18      181.08      245.99     16.89 o 
-13   1  18      156.57      202.40     14.29 o 
-11   1  18       12.87       44.10      6.91 o 
  -9   1  18       92.06      141.78      9.71 o 
  -7   1  18      303.34      286.18     12.63 o 
  -5   1  18     2421.50     2314.73     37.47 o 
  -3   1  18     1415.19     1317.39     22.84 o 
  -1   1  18      614.76      570.20     14.29 o 
   1   1  18     1152.35     1165.11     24.57 o 
   3   1  18     1614.10     1533.75     29.55 o 
   5   1  18     1481.58     1506.88     36.08 o 
   7   1  18      516.41      524.81     18.39 o 
   9   1  18      636.84      725.61     22.66 o 
  11   1  18      682.23      777.50     24.58 o 
-16   2  18      532.23      546.60     24.75 o 
-14   2  18       32.82       75.15     11.58 o 
-12   2  18       40.62       82.86     14.53 o 
-10   2  18     2443.50     2479.19     41.88 o 
  -8   2  18     1599.64     1583.12     50.80 o 
  -6   2  18     4759.73     4820.79    116.15 o 
  -4   2  18     4854.45     4920.59     68.80 o 
  -2   2  18     5328.25     5495.50     75.49 o 
   0   2  18     1413.68     1505.43     29.23 o 
   2   2  18      209.33      173.70     10.11 o 
   4   2  18      628.79      560.02     17.72 o 
   6   2  18        2.05       -1.11      4.38 o 
   8   2  18       31.64        9.15      6.35 o 
  10   2  18        0.58       -6.39      6.63 o 
  12   2  18       18.86       11.39      8.85 o 
-15   3  18      547.91      616.39     26.04 o 
-13   3  18       91.94      188.76     14.62 o 
-11   3  18       27.18      121.55     18.47 o 
  -9   3  18       50.37      117.15     16.16 o 
  -7   3  18      555.44      575.93     20.29 o 
  -5   3  18     2444.36     2334.86     31.36 o 
  -3   3  18     1099.83     1032.65     24.49 o 
  -1   3  18     1837.68     1852.20     34.18 o 
   1   3  18     2560.41     2420.27     40.58 o 
   3   3  18     6390.94     6373.62     79.45 o 
   5   3  18      466.65      449.70     16.81 o 
   7   3  18      685.39      753.65     27.24 o 
   9   3  18      822.71      703.41     26.44 o 
  11   3  18      136.48      140.42     16.95 o 
-14   4  18        5.31       13.14      8.28 o 
-12   4  18       62.85       68.27     11.12 o 
-10   4  18        0.26       -4.58      4.85 o 
  -8   4  18       71.72       77.85      8.36 o 
  -6   4  18        6.30        5.61      4.16 o 
  -4   4  18      181.88      192.31     11.52 o 
  -2   4  18      798.59      831.42     22.77 o 
   0   4  18      921.53      901.33     23.64 o 
   2   4  18      658.82      696.79     21.21 o 
   4   4  18      960.64      977.02     40.29 o 
   6   4  18      313.41      318.54     15.77 o 
   8   4  18      406.05      341.28     16.70 o 
  10   4  18      383.71      275.16     23.20 o 
-13   5  18     3230.50     3294.75     78.21 o 
-11   5  18     2317.89     2365.87     66.77 o 
  -9   5  18     2002.27     2109.33     78.49 o 
  -7   5  18     1463.71     1401.40     37.23 o 
  -5   5  18      289.53      335.41     17.39 o 
  -3   5  18      858.45      835.94     23.52 o 
  -1   5  18      952.11      896.11     30.97 o 
   1   5  18     1835.88     1781.26     36.16 o 
   3   5  18     1647.38     1948.19     38.70 o 
   5   5  18     3119.15     3078.53     63.78 o 
   7   5  18     2598.32     2557.79    103.25 o 
-10   6  18     1011.51     1058.96     29.76 o 
  -8   6  18     1163.25     1180.72     53.85 o 
  -6   6  18     2215.12     2159.03     49.91 o 
  -4   6  18     1697.09     1685.55     36.45 o 
  -2   6  18     2068.85     2039.26     40.29 o 
   0   6  18     1536.30     1360.40     32.34 o 
   2   6  18     1345.32     1211.50     30.44 o 
   4   6  18      796.52      778.46     24.47 o 
   6   6  18      144.96      164.86     15.18 o 
  -7   7  18      827.46      936.63     33.12 o 
  -5   7  18      847.17      759.34     29.47 o 
  -3   7  18     1010.21      932.04     36.49 o 
  -1   7  18      865.67      916.33     31.59 o 
   1   7  18      394.20      395.21     18.48 o 
-15   1  19     3430.14     3390.53     64.95 o 
-13   1  19     4479.68     4640.27     77.34 o 
-11   1  19     3603.05     3583.09     89.42 o 
  -9   1  19     8017.36     8366.28     97.60 o 
  -7   1  19     1329.50     1437.17     29.25 o 
  -5   1  19      361.72      444.05     15.43 o 
  -3   1  19      181.93      153.88      9.35 o 
  -1   1  19      280.09      298.89     12.38 o 
   1   1  19      693.35      713.73     19.49 o 
   3   1  19      813.39      979.66     28.26 o 
   5   1  19     1283.53     1263.80     33.53 o 
   7   1  19       45.30      106.99     11.26 o 
   9   1  19        8.29       70.07      9.32 o 
  11   1  19        1.30       46.21     11.63 o 
-16   2  19     1575.75     1609.66     44.87 o 
-14   2  19      931.33      949.96     31.37 o 
-12   2  19     3251.96     3162.55     60.13 o 
-10   2  19     2083.34     2056.74     48.75 o 
  -8   2  19     4486.14     4379.41     97.54 o 
  -6   2  19     5765.02     5858.83     73.60 o 
  -4   2  19     6703.58     6758.11    107.88 o 
  -2   2  19     7040.45     7041.28    132.70 o 
   0   2  19     3283.50     3350.36     49.41 o 
   2   2  19     1493.75     1444.57     29.78 o 
   4   2  19      155.57      161.78     10.40 o 
   6   2  19      151.98      155.62     12.61 o 
   8   2  19       49.92       47.92      9.28 o 
  10   2  19        7.20        4.90      5.74 o 
-15   3  19      199.45      241.57     17.82 o 
-13   3  19      292.32      279.39     17.81 o 
-11   3  19      250.58      256.30     16.41 o 
  -9   3  19      360.58      386.16     22.71 o 
  -7   3  19      663.64      681.30     28.71 o 
  -5   3  19      571.11      555.79     16.01 o 
  -3   3  19     2085.10     2006.51     55.61 o 
  -1   3  19     3470.53     3334.97     50.54 o 
   1   3  19     1265.77     1257.66     33.64 o 
   3   3  19     2087.80     2164.02     39.38 o 
   5   3  19      685.55      663.20     21.02 o 
   7   3  19      580.35      578.89     23.51 o 
   9   3  19      139.65      133.75     12.61 o 
-14   4  19     3113.02     3185.26     65.02 o 
-12   4  19     2653.71     2640.46     67.61 o 
-10   4  19     2299.87     2289.17     75.95 o 
  -8   4  19     1297.55     1212.84     51.68 o 
  -6   4  19       58.56       46.29      7.30 o 
  -4   4  19      129.86      134.59     11.03 o 
  -2   4  19      299.22      315.04     15.76 o 
   0   4  19       67.01       91.11      9.13 o 
   2   4  19      624.98      575.56     19.74 o 
   4   4  19     2316.00     2534.54     45.75 o 
   6   4  19     2497.74     2754.57     83.32 o 
   8   4  19     1720.50     1699.64     61.78 o 
-11   5  19      165.75      150.69     12.26 o 
  -9   5  19     1045.04     1096.36     29.03 o 
  -7   5  19      543.56      497.71     26.00 o 
  -5   5  19      172.84      159.34     11.35 o 
  -3   5  19      122.78      114.71      9.83 o 
  -1   5  19        1.15        7.82      5.08 o 
   1   5  19        9.41       63.19      8.40 o 
   3   5  19       52.16       59.61      8.38 o 
   5   5  19       23.45       53.18      8.97 o 
   7   5  19        3.69       44.53     10.77 o 
  -8   6  19       65.07       75.60     24.14 o 
  -6   6  19        2.94       17.03     21.81 o 
  -4   6  19       63.60      133.72     23.85 o 
  -2   6  19      954.97      920.56     26.55 o 
   0   6  19     1037.88      953.08     28.74 o 
   2   6  19      994.07      971.74     27.73 o 
   4   6  19      196.73      161.68     11.95 o 
-14   0  20     1691.81     1763.55     77.16 o 
-12   0  20     1789.57     1894.22     52.97 o 
-10   0  20     6228.51     6454.88    115.42 o 
  -8   0  20      691.01      692.12     44.57 o 
  -6   0  20     2233.37     2317.94     55.97 o 
  -4   0  20     1891.90     1990.48     49.74 o 
  -2   0  20      338.64      340.20     19.12 o 
   0   0  20      703.13      723.95     27.71 o 
   2   0  20     3248.09     3463.24    108.90 o 
   4   0  20     4852.21     4732.08    136.15 o 
   6   0  20     6029.71     6128.92    165.12 o 
   8   0  20     4208.95     4195.27     89.85 o 
  10   0  20     8200.72     8466.78    150.18 o 
-15   1  20       32.48       57.10     10.76 o 
-13   1  20      157.13      163.02     13.67 o 
-11   1  20      104.83      139.47     10.66 o 
  -9   1  20       11.70       55.15      9.39 o 
  -7   1  20      217.72      233.12     12.73 o 
  -5   1  20       67.70       88.01      8.31 o 
  -3   1  20      123.52      109.94      8.52 o 
  -1   1  20      594.22      565.08     21.02 o 
   1   1  20     1367.09     1308.99     33.25 o 
   3   1  20     1149.79     1196.12     32.44 o 
   5   1  20     1706.77     1790.91     41.99 o 
   7   1  20      673.83      667.10     25.40 o 
   9   1  20      425.50      353.49     19.57 o 
-14   2  20      730.54      748.45     28.41 o 
-12   2  20      377.96      382.40     19.69 o 
-10   2  20      679.53      700.24     21.76 o 
  -8   2  20     2220.08     2234.00     40.04 o 
  -6   2  20     1855.87     1948.22     42.44 o 
  -4   2  20      674.19      697.68     20.07 o 
  -2   2  20     1787.82     1752.74     33.42 o 
   0   2  20     3598.39     3504.86     54.05 o 
   2   2  20     1775.22     1873.44     35.63 o 
   4   2  20      425.04      445.11     30.06 o 
   6   2  20      578.10      650.55     24.95 o 
   8   2  20      348.86      313.34     18.38 o 
  10   2  20       33.50       48.72     14.22 o 
-13   3  20      373.15      394.57     21.19 o 
-11   3  20     1133.67     1187.36     54.69 o 
  -9   3  20      998.22     1086.90     47.93 o 
  -7   3  20     1481.14     1567.67     65.06 o 
  -5   3  20      144.48      258.82     18.45 o 
  -3   3  20     1808.73     1699.37     33.80 o 
  -1   3  20     2736.48     2541.32     43.36 o 
   1   3  20      756.26      690.15     21.11 o 
   3   3  20     4695.95     4721.42    123.73 o 
   5   3  20     2425.41     2403.81     43.69 o 
   7   3  20      636.56      605.29     24.68 o 
   9   3  20      206.33      251.99     17.11 o 
-12   4  20        3.23       16.01      8.11 o 
-10   4  20      131.35      146.25     18.99 o 
  -8   4  20       55.32       35.56      7.43 o 
  -6   4  20       74.92       81.24      8.13 o 
  -4   4  20       94.07       89.90      9.25 o 
  -2   4  20      180.14      172.13     11.50 o 
   0   4  20       78.13       98.65      9.38 o 
   2   4  20      276.54      275.09     14.19 o 
   4   4  20      375.02      368.39     17.80 o 
   6   4  20      424.01      380.09     21.13 o 
-11   5  20     3728.72     3924.48    116.23 o 
  -9   5  20     3420.28     3593.88    198.02 o 
  -7   5  20     3903.74     3963.10    140.97 o 
  -5   5  20     2247.00     2115.88     63.83 o 
  -3   5  20      515.77      499.57     21.80 o 
  -1   5  20      544.10      623.82     21.18 o 
   1   5  20      673.93      571.63     20.64 o 
   3   5  20        2.13       13.92      6.78 o 
   5   5  20      421.13      326.03     16.53 o 
  -6   6  20      416.18      442.54     19.90 o 
  -4   6  20      577.80      610.07     26.00 o 
  -2   6  20     1606.15     1551.89     46.32 o 
   0   6  20     2020.93     2038.00     42.05 o 
   2   6  20      571.16      576.29     21.76 o 
-13   1  21     2928.95     2848.63     58.21 o 
-11   1  21     2549.30     2637.95     72.26 o 
  -9   1  21     4995.81     5057.29     80.43 o 
  -7   1  21     5864.59     5920.15    121.39 o 
  -5   1  21     2500.08     2502.31     42.24 o 
  -3   1  21      602.68      660.19     19.60 o 
  -1   1  21      729.32      804.51     26.16 o 
   1   1  21      115.71      102.45     10.43 o 
   3   1  21      513.81      482.97     39.63 o 
   5   1  21      120.21      129.04     14.50 o 
   7   1  21      370.69      396.29     20.55 o 
   9   1  21       22.60       26.81      8.32 o 
-14   2  21     2100.40     2066.33     49.64 o 
-12   2  21     1377.79     1324.10     56.26 o 
-10   2  21     1472.76     1535.47     54.65 o 
  -8   2  21     3739.12     3688.58     76.23 o 
  -6   2  21     4425.69     4439.78     75.72 o 
  -4   2  21     2121.96     2051.91     45.00 o 
  -2   2  21     2728.04     2781.36     63.39 o 
   0   2  21     3216.49     3231.56     59.59 o 
   2   2  21     4431.91     4425.57     82.50 o 
   4   2  21     1429.53     1410.99     47.44 o 
   6   2  21     1310.63     1323.09     37.30 o 
   8   2  21     1323.08     1372.33     39.09 o 
-13   3  21      306.46      315.38     19.09 o 
-11   3  21      115.70      168.92     20.26 o 
  -9   3  21       28.65       71.44     10.21 o 
  -7   3  21      448.89      450.07     17.40 o 
  -5   3  21      709.03      733.43     26.35 o 
  -3   3  21     1153.17     1091.52     26.97 o 
  -1   3  21      974.96      952.41     25.24 o 
   1   3  21     1178.02     1209.45     37.86 o 
   3   3  21     2257.34     2324.43     44.26 o 
   5   3  21      574.24      636.68     34.60 o 
   7   3  21      855.57      884.85     31.05 o 
-10   4  21     1055.41     1062.01     40.48 o 
  -8   4  21     2250.62     2111.06     60.23 o 
  -6   4  21     1744.98     1745.12     43.54 o 
  -4   4  21     2284.28     2013.12     39.29 o 
  -2   4  21      760.38      623.89     20.83 o 
   0   4  21      364.92      380.65     16.52 o 
   2   4  21       11.77       43.28      7.67 o 
   4   4  21      636.02      564.43     20.70 o 
   6   4  21       23.16       55.98     11.02 o 
  -9   5  21      544.79      463.57     28.67 o 
  -7   5  21       70.62       80.45     13.04 o 
  -5   5  21      134.22      114.74     12.50 o 
  -3   5  21      138.20      140.66     11.32 o 
  -1   5  21       88.75       95.90     10.00 o 
   1   5  21       89.38       86.34      9.49 o 
   3   5  21       35.02       25.62      6.71 o 
-12   0  22     1820.35     1882.89     55.21 o 
-10   0  22     6302.25     6455.64    118.99 o 
  -8   0  22     1789.25     1931.33     53.56 o 
  -6   0  22     2734.14     2758.05     64.96 o 
  -4   0  22     2240.44     2352.52     67.55 o 
  -2   0  22     2737.45     2783.81     64.55 o 
   0   0  22      758.93      767.94     48.85 o 
   2   0  22      278.87      290.22     30.02 o 
   4   0  22      291.87      322.21     32.00 o 
   6   0  22     1411.57     1367.07     68.47 o 
-13   1  22      189.49      220.70     16.04 o 
-11   1  22       32.46       46.28      8.18 o 
  -9   1  22      123.06      134.48     10.84 o 
  -7   1  22      332.60      332.74     15.50 o 
  -5   1  22        3.26       24.44      9.16 o 
  -3   1  22       85.19      116.80     12.00 o 
  -1   1  22        2.42       41.64      8.31 o 
   1   1  22      177.39      202.85     18.30 o 
   3   1  22       49.49       70.79     13.63 o 
   5   1  22      531.38      396.11     24.86 o 
   7   1  22      286.41      188.04     17.91 o 
-12   2  22      777.26      775.84     28.57 o 
-10   2  22       77.58      117.06     12.23 o 
  -8   2  22       80.64      122.80     10.65 o 
  -6   2  22      145.49      176.71     11.70 o 
  -4   2  22     1142.32     1066.52     33.16 o 
  -2   2  22      856.83      911.30     29.13 o 
   0   2  22     1225.85     1251.39     34.70 o 
   2   2  22     2685.17     2961.69     84.21 o 
   4   2  22     1292.80     1217.61     35.87 o 
   6   2  22     1129.57     1107.40     34.95 o 
-11   3  22      209.91      221.39     23.35 o 
  -9   3  22      463.07      461.96     23.91 o 
  -7   3  22       25.96       93.21     11.71 o 
  -5   3  22      525.59      644.89     31.05 o 
  -3   3  22       38.59      106.30     11.40 o 
  -1   3  22       11.63       79.53     14.71 o 
   1   3  22      102.03      151.11     11.83 o 
   3   3  22      104.48      146.81     11.82 o 
   5   3  22      873.60      920.42     36.28 o 
-10   4  22      163.21      145.02     13.62 o 
  -8   4  22       21.76       16.99      8.55 o 
  -6   4  22        1.75        1.81      6.99 o 
  -4   4  22       34.53       14.73      7.22 o 
  -2   4  22        0.79        0.19      4.75 o 
   0   4  22        0.62       -3.46      4.91 o 
   2   4  22       62.20       54.95      8.67 o 
   4   4  22      128.79      164.53     12.62 o 
  -5   5  22     3365.79     3454.71     79.49 o 
  -3   5  22     1292.68     1332.65     32.99 o 
  -1   5  22      637.52      549.75     20.93 o 
-11   1  23      595.29      521.71     20.22 o 
  -9   1  23      131.97      139.66     11.24 o 
  -7   1  23     4097.24     4054.26     65.21 o 
  -5   1  23     4365.80     4497.68     64.58 o 
  -3   1  23     2152.41     2197.74     48.30 o 
  -1   1  23     1884.78     2029.10     46.08 o 
   1   1  23     2338.81     2480.38     67.64 o 
   3   1  23      640.13      555.51     41.87 o 
   5   1  23        2.33       20.71      7.55 o 
-10   2  23     1151.34     1175.17     34.97 o 
  -8   2  23      565.30      570.88     20.45 o 
  -6   2  23      810.63      844.88     29.12 o 
  -4   2  23     2119.06     2127.98     48.12 o 
  -2   2  23     2119.89     2146.82     48.01 o 
   0   2  23     3025.51     3072.70     59.86 o 
   2   2  23     4341.01     4511.65    120.48 o 
   4   2  23     4021.32     4378.27    217.07 o 
  -9   3  23      597.52      605.45     25.07 o 
  -7   3  23      272.98      277.98     17.76 o 
  -5   3  23       15.19       50.21     10.07 o 
  -3   3  23      357.71      362.67     19.19 o 
  -1   3  23      542.03      490.11     22.29 o 
   1   3  23      268.72      306.06     18.08 o 
   3   3  23      748.87      796.82     53.92 o 
  -6   4  23     2207.52     2148.29     62.04 o 
  -4   4  23     1082.09     1144.76     37.33 o 
  -2   4  23     1987.09     2093.27     49.22 o 
   0   4  23      706.58      615.82     22.08 o 
-10   0  24     3200.94     3371.09     79.88 o 
  -8   0  24     4818.06     4741.63     97.52 o 
  -6   0  24     2139.45     2106.99     58.00 o 
  -4   0  24     2586.97     2728.74     66.99 o 
  -2   0  24     2337.87     2341.62     93.10 o 
   0   0  24      359.76      420.58     39.50 o 
   2   0  24      312.39      358.03     34.10 o 
   4   0  24      179.28      190.14     25.41 o 
  -9   1  24      624.71      630.86     22.16 o 
  -7   1  24       54.62       98.08     10.12 o 
  -5   1  24       28.56       39.97      9.45 o 
  -3   1  24       90.00      138.53     18.81 o 
  -1   1  24      131.48      169.89     24.23 o 
   1   1  24        8.60       65.95     14.14 o 
   3   1  24       56.16      114.33     15.95 o 
  -8   2  24      512.39      540.53     20.37 o 
  -6   2  24      618.58      597.93     25.12 o 
  -4   2  24      368.27      430.78     21.23 o 
  -2   2  24      187.54      228.78     17.02 o 
   0   2  24      785.73      722.24     43.45 o 
   2   2  24     1330.80     1388.77     50.60 o 
  -7   3  24       37.50       42.71     10.36 o 
  -5   3  24      668.31      588.91     25.18 o 
  -3   3  24      559.26      582.31     24.75 o 
  -1   3  24      519.59      549.83     24.12 o 
   1   3  24      234.76      273.16     20.68 o 
  -7   1  25      238.57      219.44     13.81 o 
  -5   1  25     1353.64     1334.52     38.40 o 
  -3   1  25     3264.61     3268.00     82.03 o 
  -1   1  25     2298.96     2270.44     66.66 o 
  -4   2  25     1713.78     1714.57     53.32 o 
  -2   2  25     1205.72     1289.98     37.99 o 
                                                 
                 
